# Supplementary material for: Transcriptomic Analysis Reveals Key Genes Involved in Oil and Linoleic Acid Biosynthesis during Artemisia sphaerocephala Seed Development
Source: Int J Mol Sci. 2021 Aug 4;22(16):8369. doi: 10.3390/ijms22168369 (PMC8395072; doi:10.3390/ijms22168369)
Supplement: Supplementary file 1 [file ijms-22-08369-s001.zip]

Archive with 14 entries (14 files):
- Figure S1.tif
- Figure S2.tif
- Figure S3.tif
- Figure S4.tif
- Table S1.xlsx
- Table S10.xlsx
- Table S2.xlsx
- Table S3.xlsx
- Table S4.xlsx
- Table S5.xlsx
- Table S6.xls
- Table S7.xlsx
- Table S8.xlsx
- Table S9.xlsx
