# Supplementary material for: Transcriptomic Analysis Reveals Key Genes Involved in Oil and Linoleic Acid Biosynthesis during Artemisia sphaerocephala Seed Development
Source: Int J Mol Sci. 2021 Aug 4;22(16):8369. doi: 10.3390/ijms22168369 (PMC8395072; doi:10.3390/ijms22168369)
Supplement: Supplementary file 1 [file ijms-22-08369-s001.zip › Table S1.xlsx]

## Sheet: Table S1
Supplemental Table 1. FA Composition and content at different developmental stages of A. sphaerocephala seeds (%, w/w)
	S1	S2	S3	S4	S5	S6	S7
C14:0	1.19±0.01a	0.44±0.01b	0.10±0.00c	0.01±0.00d	—	—	0.02±0.00d
C16:0	12.93±0.05a	10.93±0.03b	7.31±0.01c	6.71±0.01d	6.44±0.03e	6.23±0.00f	6.12±0.01g
C18:0	1.52±0.00c	1.46±0.02d	1.34±0.01f	1.58±0.03b	1.42±0.00de	1.41±0.00e	1.67±0.02a
C20:0	0.48±0.11ab	0.61±0.01a	0.30±0.03b	0.41±0.01ab	0.48±0.01ab	0.41±0.01ab	0.44±0.02ab
C22:0	4.63±1.01a	3.87±0.44ab	1.92±0.43bc	1.32±0.40c	0.72±0.14c	0.62±0.16c	0.92±0.18c
C16:1	—	0.00±0.00c	0.09±0.00ab	0.10±0.01a	0.09±0.00ab	0.09±0.00ab	0.09±0.00b
C18:1(cis)	10.08±0.09e	11.05±0.07d	15.21±0.06b	16.40±0.07a	11.93±0.03c	11.11±0.06d	9.65±0.03f
C18:1(trans)	0.44±0.05a	0.28±0.03b	0.38±0.03ab	0.40±0.01a	0.38±0.00ab	0.37±0.01ab	0.34±0.01ab
∑C18:1	10.52±0.04e	11.33±0.07d	15.59±0.05b	16.80±0.07a	12.31±0.03c	11.48±0.05d	9.99±0.02f
C18:2	66.67±0.73e	69.86±0.33d	72.92±0.31c	72.84±0.29c	78.43±0.07b	79.62±0.10a	80.62±0.17a
C18:3	2.06±0.07a	1.51±0.02b	0.42±0.01c	0.23±0.00d	0.11±0.01d	0.15±0.01d	0.13±0.00d
∑SFA	20.75±0.84a	17.31±0.42b	10.97±0.38c	10.03±0.37cd	9.06±0.11d	8.67±0.14d	9.17±0.20cd
∑UFA	79.25±0.84d	82.70±0.42c	89.02±0.38b	89.97±0.36ab	90.94±0.11a	91.34±0.14a	90.83±0.20ab
∑MUFA	10.52±0.04f	11.33±0.07e	15.68±0.06b	16.90±0.08a	12.40±0.03c	11.57±0.05d	10.08±0.03g
∑PUFA	68.73±0.80e	71.37±0.36d	73.34±0.32c	73.07±0.29c	78.54±0.78b	79.77±0.09ab	80.75±0.17a
