# Supplementary material for: Transcriptomic Analysis Reveals Key Genes Involved in Oil and Linoleic Acid Biosynthesis during Artemisia sphaerocephala Seed Development
Source: Int J Mol Sci. 2021 Aug 4;22(16):8369. doi: 10.3390/ijms22168369 (PMC8395072; doi:10.3390/ijms22168369)
Supplement: Supplementary file 1 [file ijms-22-08369-s001.zip › Table S10.xlsx]

## Sheet: Table S9
Supplemental Table 10. Gene-specific primers used in qRT-PCR.
#ID	Abbreviation	Forword (5'- 3')	Reverse (5'- 3')
c3746/f1p0/2054	BC	GTGGTGGTGGTCGTGGAATGC	AACCTGGAACTCAATGTGCCTTGG
c48197/f27p0/1729	KASI	GAGTGCTGGTCTTGGTGCTGATC	ATCAATAGCGAGCAAGGCCGAAC
c103400/f2p0/1543	KASIII	CAGTGATGGTGACGGCAACAGG	CTAGCGAAGCCTCAATGGTCTGTG
c30748/f54p0/1493	SAD	GCGGTCAGGATGACGACAAGC	CTGAACGTGAACCTCTCGTGGAG
c124511/f6p2/1375	SAD	TCACGGCACCACCTCTCCAC	TCAGTTGGCTGCCAGCATTCG
c19047/f3p0/1343	SAD	TCACGGCACCACCTCTCCAC	AAGATGCTGGCAGGAACTCAGTTG
c1141/f68p0/1462	FAD2	CATCGCCGCCACCACTCTAAC	GCCAGCCAAGTGTGAGAGTAGC
c125300/f69p0/1449	FAD2	CGGTATCCTAGCTGTCATGTTCGG	CAGTTGAGTCGTAGTGAGGCAGTG
c5692/f1p19/953	FAD2	ATCACTCACCGCGATGAAGTCTTC	GCCAGCCAAGTGTGAGAGTAGC
c648/f4p0/2796	α-CT	AGAGGAACTAGGCCAAGGCGAAG	GCACCACCAGAACCACCTTCAC
c1764/f18p0/1312	DGAT2	CTGACATCAGCAACAAGGCAGAAC	CTCCATGGCAATGCGAATGAATCC
c38816/f2p0/1079	DGAT2	CTGACATCAGCAACAAGGCAGAAC	CTCCATGGCAATGCGAATGAATCC
c7889/f1p6/2136	PDAT	GTCCAGAGTGGTGTGCCAAGC	TTCAGCAGACAACAGGCCACTAAC
c1746/f1p0/2572	PDAT	GGAGGTGGCGGTCCAG AGTG	ACATCTTGGCCTTCAGCAGACAAC
c247766/f2p9/458	PDAT	TTTTGAGGGTGGCTGCTGGA	TCAGCTGGTGGTTTTGTTCACAT
