# Supplementary material for: Transcriptomic Analysis Reveals Key Genes Involved in Oil and Linoleic Acid Biosynthesis during Artemisia sphaerocephala Seed Development
Source: Int J Mol Sci. 2021 Aug 4;22(16):8369. doi: 10.3390/ijms22168369 (PMC8395072; doi:10.3390/ijms22168369)
Supplement: Supplementary file 1 [file ijms-22-08369-s001.zip › Table S2.xlsx]

## Sheet: Table S2
Supplemental Table 2. RNA-seq sequencing data statistics.
ID	Read Number	Base Number	GC Content（%）	Q30（%）
S1-1	26651054	7969262939	42.85	92.48
S1-2	25767901	7700541999	42.78	95.84
S1-3	28598094	8541637738	42.52	95.58
S2-1	29286661	8758167285	43.87	92.73
S2-2	25638677	7666932275	43.44	92.61
S2-3	25678133	7675003731	43.49	96.31
S3-1	26747056	8013012395	45.21	95.66
S3-2	26128238	7798649398	45.26	95.01
S3-3	25161279	7536075262	45.25	95.25
S4-1	26161605	7836411193	45.61	95.39
S4-2	27204648	8137843951	45.56	92.82
S4-3	29262741	8747402139	45.54	96.27
S5-1	21112264	6300818727	45.34	95.01
S5-2	25111206	7521275657	44.66	95.33
S5-3	24564731	7338279912	45.33	95.36
S6-1	25750845	7693895293	44.18	96.06
S6-2	29855750	8924797496	44.24	96.35
S6-3	23469151	7028510955	44.32	95.13
S7-1	27613739	8270373701	44.42	95.33
S7-2	25887421	7737065564	44.21	96.2
S7-3	31517960	9423661328	44.56	92.28
