# Supplementary material for: Transcriptomic Analysis Reveals Key Genes Involved in Oil and Linoleic Acid Biosynthesis during Artemisia sphaerocephala Seed Development
Source: Int J Mol Sci. 2021 Aug 4;22(16):8369. doi: 10.3390/ijms22168369 (PMC8395072; doi:10.3390/ijms22168369)
Supplement: Supplementary file 1 [file ijms-22-08369-s001.zip › Table S3.xlsx]

## Sheet: Table S3
Supplemental Table 3. Summary of PacBio sequencing for A. sphaerocephala
Size Fraction	Number
Subreads number	6976910
Average subreads length	1057
N50	1149
Circular Consensus Sequence(CCS)	446687
Number of 5'-primer reads	390610
Number of 3'-primer reads	393151
Number of Poly-A reads	383121
Number of Full length reads	345257
Number of Full length non-chimeric reads（FLNC）	329538
Average Full length non-chimeric read length	1042
Consensus reads	146134
Average consensus length	1097
N50	1215
Number of genes	84239
