# Supplementary material for: Transcriptomic Analysis Reveals Key Genes Involved in Oil and Linoleic Acid Biosynthesis during Artemisia sphaerocephala Seed Development
Source: Int J Mol Sci. 2021 Aug 4;22(16):8369. doi: 10.3390/ijms22168369 (PMC8395072; doi:10.3390/ijms22168369)
Supplement: Supplementary file 1 [file ijms-22-08369-s001.zip › Table S4.xlsx]

## Sheet: Sheet1
Supplemental Table 4. Functional annotation of A. sphaerocephala full-length transcript sequencing
NR	NT	Pfam	Swissprot	TrEMBL	KOG	GO	KEGG	All Annotated
69,806（82.87%）	40,269（47.80%）	55,564（65.96%）	51,081（60.64%）	67,281（79.87%）	36,362（43.17%）	39,781（47.22%）	21,525（25.55%）	72,240（85.76%）
