# Supplementary material for: Transcriptomic Analysis Reveals Key Genes Involved in Oil and Linoleic Acid Biosynthesis during Artemisia sphaerocephala Seed Development
Source: Int J Mol Sci. 2021 Aug 4;22(16):8369. doi: 10.3390/ijms22168369 (PMC8395072; doi:10.3390/ijms22168369)
Supplement: Supplementary file 1 [file ijms-22-08369-s001.zip › Table S5.xlsx]

## Sheet: Table S4
Supplemental Table 5. KEGG classification in A. sphaerocephala seeds.
KEGG Classification		Number and Percentage (%)
metabolism		9,823（45.64%）
	Energy metabolism	4118
	Carbohydrate metabolism	3700
	Amino acid metabolism	2046
	Lipid metabolism	856
	Metabolism of cofactors and vitamins	679
	Metabolism of other amino acids	653
	Biosynthesis of other secondary metabolites	560
	Nucleotide metabolism	557
	Metabolism of terpenoids and polyketides	315
	Global and overview maps	235
	Glycan biosynthesis and metabolism	167
genetic information process		5,477（25.44%）
	Translation	2739
	Folding, sorting and degradation	2066
	Transcription	749
	Replication and repair	245
cellular process		1,157（5.38%）
	Transport and catabolism	1157
environmental information process		591（2.75%）
	Signal transduction	581
	Membrane transport	10
organizational systems		490（2.28%）
	Environmental adaptation	465
	Immune system	42

## Sheet: Sheet2
表5. 与脂质转运代谢分类相关的DEG数目
Detabase	Pathway level			Number and Percentage (%)
KEGG				21,525(25.55%)
	metabolism			9,823(45.64%)
		Lipid metabolism		856(8.71%)
			Glycerolipid metabolism	149
			Glycerophospholipid metabolism	168
			Sphingolipid metabolism	48
			Steroid biosynthesis	78
			Ether lipid metabolism	39
			Synthesis and degradation of ketone bodies	25
			Fatty acid biosynthesis	137
			Biosynthesis of unsaturated fatty acids	293
			Arachidonic acid metabolism	52
			alpha-Linolenic acid metabolism	46
			Linoleic acid metabolism	1

## Sheet: Sheet3
Table S4. KEGG pathways in A. sphaerocephala seeds
KEGG Classification		Number and Percentage (%)
metabolism		9,823（45.64%）
	Energy metabolism	4118
	Carbohydrate metabolism	3700
	Amino acid metabolism	2046
	Lipid metabolism	856
	Metabolism of cofactors and vitamins	679
	Metabolism of other amino acids	653
	Biosynthesis of other secondary metabolites	560
	Nucleotide metabolism	557
	Metabolism of terpenoids and polyketides	315
	Global and overview maps	235
	Glycan biosynthesis and metabolism	167
genetic information process		5,477（25.44%）
	Translation	2739
	Folding, sorting and degradation	2066
	Transcription	749
	Replication and repair	245
cellular process		1,157（5.38%）
	Transport and catabolism	1157
environmental information process		591（2.75%）
	Signal transduction	581
	Membrane transport	10
organizational systems		490（2.28%）
	Environmental adaptation	465
	Immune system	42
