# Supplementary material for: Transcriptomic Analysis Reveals Key Genes Involved in Oil and Linoleic Acid Biosynthesis during Artemisia sphaerocephala Seed Development
Source: Int J Mol Sci. 2021 Aug 4;22(16):8369. doi: 10.3390/ijms22168369 (PMC8395072; doi:10.3390/ijms22168369)
Supplement: Supplementary file 1 [file ijms-22-08369-s001.zip › Table S6.xls]

## Sheet: Table S5
Supplemental Table 6. KEGG enrichment pathways and gene number in A. sphaerocephala seeds
KEGG Pathway	Pathway_id	Gene_number	Gene_id	KOs
Glycolysis / Gluconeogenesis	ko00010	808	i0_HQ_BSH_c104537/f2p26/939;i0_HQ_BSH_c158682/f2p119/1073;i0_HQ_BSH_c231166/f5p16/913;i0_HQ_BSH_c252852/f7p17/693;i0_HQ_BSH_c253236/f6p34/984;i0_HQ_BSH_c37231/f4p5/855;i0_HQ_BSH_c41966/f4p10/542;i0_HQ_BSH_c51669/f3p16/731;i0_LQ_BSH_c101082/f1p0/720;i0_LQ_BSH_c101293/f1p24/973;i0_LQ_BSH_c101894/f1p2/628;i0_LQ_BSH_c105299/f1p8/978;i0_LQ_BSH_c106927/f1p13/864;i0_LQ_BSH_c107088/f1p0/804;i0_LQ_BSH_c10…	K00001+K01803+K01610+K01835+K01623+K01810+K00873+K00001+K01623+K00927+K01689+K00134+K01623+K01785+K01623+K00161+K00001+K00382+K00134+K00927+K00134+K00161+K01834+K01803+K01689+K00382+K01785+K01623+K00873+K01834+K01568+K00627+K00850+K01803+K00121+K01834+K01568+K00134+K00001+K01803+K01895+K00134+K00162+K01803+K00131+K00162+K01623+K00627+K01623+K01623+K01689+K00873+K00128+K01810+K00873+K00873+K01568+…
Citrate cycle (TCA cycle)	ko00020	367	i0_HQ_BSH_c231166/f5p16/913;i0_HQ_BSH_c2527/f6p59/667;i0_HQ_BSH_c58820/f2p11/670;i0_HQ_BSH_c74212/f2p6/758;i0_HQ_BSH_c9878/f2p7/653;i0_LQ_BSH_c101732/f1p0/625;i0_LQ_BSH_c10364/f1p3/831;i0_LQ_BSH_c104078/f1p38/736;i0_LQ_BSH_c107409/f1p12/788;i0_LQ_BSH_c107422/f1p0/715;i0_LQ_BSH_c117060/f1p1/465;i0_LQ_BSH_c11713/f1p39/683;i0_LQ_BSH_c125881/f1p12/676;i0_LQ_BSH_c12823/f1p3/687;i0_LQ_BSH_c12910/f1p0/9…	K01610+K00031+K01648+K00026+K00026+K00164+K01681+K00031+K00235+K00030+K00030+K00025+K00235+K00161+K01648+K00382+K00235+K00161+K00031+K00026+K00382+K00031+K01681+K01647+K00235+K00031+K00627+K00236+K01679+K01648+K00026+K00030+K00162+K00235+K00162+K00627+K00164+K00026+K01681+K00161+K00031+K00235+K00030+K00026+K00025+K00164+K00627+K00235+K00658+K01610+K00382+K00161+K00161+K01899+K00627+K01679+K00382+…
Pentose phosphate pathway	ko00030	323	i0_HQ_BSH_c24008/f2p2/837;i0_HQ_BSH_c252852/f7p17/693;i0_HQ_BSH_c253236/f6p34/984;i0_HQ_BSH_c37231/f4p5/855;i0_HQ_BSH_c5842/f3p6/669;i0_LQ_BSH_c101082/f1p0/720;i0_LQ_BSH_c105266/f1p0/617;i0_LQ_BSH_c106927/f1p13/864;i0_LQ_BSH_c107591/f1p12/762;i0_LQ_BSH_c161193/f1p1/534;i0_LQ_BSH_c161371/f1p25/587;i0_LQ_BSH_c161482/f1p0/660;i0_LQ_BSH_c195733/f1p3/979;i0_LQ_BSH_c196310/f1p0/880;i0_LQ_BSH_c197565/f1…	K00615+K01835+K01623+K01810+K01807+K01623+K01057+K01623+K01623+K00036+K01623+K00851+K01057+K01057+K00850+K00948+K01057+K01057+K01807+K01623+K01623+K01623+K00033+K01810+K01807+K01835+K03841+K01807+K00850+K03841+K01057+K01807+K01057+K00616+K01623+K01623+K00616+K00948+K03841+K00850+K00615+K01807+K01057+K01623+K03841+K01623+K01623+K01057+K01807+K00616+K01623+K00033+K03841+K01623+K00616+K00850+K00852+…
Pentose and glucuronate interconversions	ko00040	165	i0_HQ_BSH_c238201/f2p5/449;i0_HQ_BSH_c39189/f2p13/821;i0_LQ_BSH_c132016/f1p2/904;i0_LQ_BSH_c144474/f1p1/375;i0_LQ_BSH_c163714/f1p8/854;i0_LQ_BSH_c179935/f1p2/464;i0_LQ_BSH_c240397/f1p4/726;i0_LQ_BSH_c24495/f2p2/659;i0_LQ_BSH_c3368/f2p2/930;i0_LQ_BSH_c36566/f1p4/750;i0_LQ_BSH_c36938/f1p2/751;i0_LQ_BSH_c42165/f1p4/990;i0_LQ_BSH_c4737/f1p10/514;i0_LQ_BSH_c54090/f1p1/712;i0_LQ_BSH_c61835/f1p2/687;i0_…	K01805+K00012+K01728+K01051+K01051+K01728+K01805+K01051+K01051+K00128+K00012+K01051+K00963+K00854+K00012+K00854+K00128+K01051+K01728+K01728+K00963+K00012+K01051+K01051+K01805+K01051+K01728+K01051+K01184+K01051+K00128+K00128+K01051+K00012+K00128+K01051+K01728+K01051+K01051+K00012+K00128+K01184+K01728+K01783+K00128+K01805+K00128+K01051+K00128+K01728+K01805+K01051+K01051+K01051+K01728+K01728+K01783+…
Fructose and mannose metabolism	ko00051	338	i0_HQ_BSH_c131982/f2p22/939;i0_HQ_BSH_c158682/f2p119/1073;i0_HQ_BSH_c219564/f5p20/562;i0_HQ_BSH_c238201/f2p5/449;i0_HQ_BSH_c253236/f6p34/984;i0_HQ_BSH_c42312/f2p30/587;i0_HQ_BSH_c55711/f2p6/682;i0_HQ_BSH_c93278/f4p3/692;i0_LQ_BSH_c101082/f1p0/720;i0_LQ_BSH_c106927/f1p13/864;i0_LQ_BSH_c107591/f1p12/762;i0_LQ_BSH_c125985/f1p8/655;i0_LQ_BSH_c130258/f1p2/577;i0_LQ_BSH_c134250/f1p12/740;i0_LQ_BSH_c137…	K00847+K01803+K00847+K01805+K01623+K00895+K00895+K00008+K01623+K01623+K01623+K02377+K00971+K00847+K00895+K00847+K00895+K01803+K00971+K01623+K00895+K00850+K01803+K01809+K01803+K01803+K00008+K01805+K01623+K01623+K01623+K01103+K03841+K00008+K00850+K03841+K00971+K01103+K01623+K00008+K01623+K00847+K02377+K01809+K01711+K00847+K03841+K00850+K00847+K01803+K01623+K03841+K01623+K01623+K01803+K00008+K01623+…
Galactose metabolism	ko00052	114	i0_HQ_BSH_c252852/f7p17/693;i0_HQ_BSH_c9514/f2p1/567;i0_LQ_BSH_c132590/f1p2/543;i0_LQ_BSH_c133726/f1p2/745;i0_LQ_BSH_c149674/f1p0/440;i0_LQ_BSH_c197565/f1p6/502;i0_LQ_BSH_c200681/f1p5/660;i0_LQ_BSH_c21639/f1p0/717;i0_LQ_BSH_c23315/f1p2/773;i0_LQ_BSH_c233299/f1p1/750;i0_LQ_BSH_c234387/f1p3/833;i0_LQ_BSH_c35469/f1p8/561;i0_LQ_BSH_c37293/f1p3/498;i0_LQ_BSH_c44159/f1p18/730;i0_LQ_BSH_c4737/f1p10/514;…	K01835+K01784+K01784+K01784+K01193+K00850+K01190+K00849+K01784+K01784+K01193+K01193+K01187+K01835+K00963+K07407+K00850+K01193+K12309+K00963+K00850+K00965+K00850+K07407+K01835+K00850+K00849+K00850+K07407+K01784+K00850+K07407+K01835+K01784+K00844+K00844+K00850+K00844+K07407+K01835+K01835+K01190+K01784+K00844+K00850+K00849+K01193+K01193+K00844+K01193+K01193+K01193+K01835+K00844+K00850+K01187+K00850+…
Ascorbate and aldarate metabolism	ko00053	227	i0_HQ_BSH_c133790/f2p8/597;i0_HQ_BSH_c24060/f2p12/845;i0_HQ_BSH_c252864/f5p9/888;i0_HQ_BSH_c39189/f2p13/821;i0_HQ_BSH_c83462/f2p1/707;i0_LQ_BSH_c103518/f1p2/648;i0_LQ_BSH_c107217/f1p3/974;i0_LQ_BSH_c114400/f1p0/467;i0_LQ_BSH_c132368/f1p0/827;i0_LQ_BSH_c163471/f1p1/732;i0_LQ_BSH_c200225/f1p0/813;i0_LQ_BSH_c200486/f1p6/1031;i0_LQ_BSH_c22303/f1p12/842;i0_LQ_BSH_c251082/f1p5/442;i0_LQ_BSH_c25973/f3p2…	K00469+K00469+K00469+K00012+K14190+K14190+K10047+K14190+K00469+K14190+K14190+K00469+K00469+K00469+K00064+K08232+K08232+K00128+K00012+K00434+K00434+K00434+K00469+K00434+K00012+K08232+K00469+K00128+K00469+K00434+K00434+K08232+K08232+K00012+K14085+K00469+K14190+K00469+K08232+K14190+K08232+K00128+K00128+K00012+K00128+K14085+K00012+K00434+K00128+K00434+K00469+K00434+K00128+K00128+K00469+K00128+K14190+…
Fatty acid biosynthesis	ko00061	137	i0_HQ_BSH_c11131/f3p10/965;i0_HQ_BSH_c17183/f4p10/983;i0_HQ_BSH_c251896/f2p12/957;i0_HQ_BSH_c252866/f5p1/927;i0_HQ_BSH_c253113/f2p6/693;i0_LQ_BSH_c105044/f1p1/998;i0_LQ_BSH_c126805/f1p4/850;i0_LQ_BSH_c128367/f1p1/833;i0_LQ_BSH_c132986/f1p2/671;i0_LQ_BSH_c134037/f1p1/991;i0_LQ_BSH_c155583/f1p0/747;i0_LQ_BSH_c193926/f1p0/797;i0_LQ_BSH_c24382/f1p0/695;i0_LQ_BSH_c256629/f1p1/991;i0_LQ_BSH_c258647/f1p…	K00059+K00059+K00059+K02372+K00059+K02372+K09458+K02160+K00059+K10782+K11262+K09458+K11262+K02372+K00059+K00059+K09458+K09458+K11262+K10781+K10782+K00208+K00208+K03921+K09458+K01961+K09458+K02160+K00208+K03921+K00059+K00208+K02160+K00059+K00645+K00059+K03921+K00059+K10781+K09458+K09458+K11262+K01961+K10781+K10782+K09458+K10782+K02372+K00648+K10782+K09458+K00648+K09458+K02160+K02160+K00059+K03921+…
Fatty acid elongation in mitochondria	ko00062	12	i0_LQ_BSH_c18289/f1p2/700;i1_HQ_BSH_c27629/f3p0/1399;i1_HQ_BSH_c4458/f6p0/1398;i1_HQ_BSH_c69861/f2p0/1275;i1_HQ_BSH_c8636/f3p0/1278;i1_LQ_BSH_c21600/f2p3/1174;i1_LQ_BSH_c21653/f1p3/1579;i1_LQ_BSH_c36894/f1p0/1257;i1_LQ_BSH_c70376/f1p0/1406;i1_LQ_BSH_c73181/f1p0/1144;i1_LQ_BSH_c73919/f1p0/1655;i1_LQ_BSH_c74486/f1p0/1254;	K01074+K01074+K01074+K01074+K07512+K01074+K01074+K01074+K07512+K01074+K07512+K01074
Fatty acid metabolism	ko00071	235	i0_HQ_BSH_c102932/f2p10/767;i0_HQ_BSH_c104537/f2p26/939;i0_HQ_BSH_c120228/f4p3/558;i0_HQ_BSH_c51669/f3p16/731;i0_HQ_BSH_c59610/f2p1/492;i0_LQ_BSH_c103164/f1p0/823;i0_LQ_BSH_c11422/f1p2/848;i0_LQ_BSH_c12878/f1p21/646;i0_LQ_BSH_c156860/f1p1/547;i0_LQ_BSH_c158036/f1p6/678;i0_LQ_BSH_c168407/f1p10/924;i0_LQ_BSH_c198535/f1p0/733;i0_LQ_BSH_c215579/f1p11/554;i0_LQ_BSH_c279181/f1p8/300;i0_LQ_BSH_c2986/f2p…	K01692+K00001+K01897+K00001+K01692+K00626+K00232+K00001+K01897+K00232+K01692+K00121+K00001+K07513+K01692+K00128+K07513+K00232+K00001+K00232+K01692+K00232+K01897+K00128+K07513+K00121+K14085+K07513+K07513+K07513+K00232+K00626+K00626+K00001+K00001+K00128+K00128+K00128+K14085+K00626+K00626+K00128+K01692+K00128+K00121+K00128+K01692+K00121+K00128+K07513+K00001+K00001+K01897+K01692+K00128+K07513+K00001+…
Synthesis and degradation of ketone bodies	ko00072	25	i0_LQ_BSH_c103164/f1p0/823;i0_LQ_BSH_c4593/f1p1/897;i1_HQ_BSH_c109481/f6p0/1584;i1_HQ_BSH_c17589/f5p0/1604;i1_HQ_BSH_c17645/f4p0/1619;i1_HQ_BSH_c26777/f3p16/1547;i1_HQ_BSH_c36562/f2p0/1730;i1_HQ_BSH_c41917/f3p0/1734;i1_HQ_BSH_c48126/f4p0/1692;i1_LQ_BSH_c115991/f1p0/1821;i1_LQ_BSH_c129853/f1p0/1539;i1_LQ_BSH_c19537/f1p1/1653;i1_LQ_BSH_c22810/f1p0/1081;i1_LQ_BSH_c26049/f1p1/1687;i1_LQ_BSH_c43071/f1…	K00626+K01640+K01641+K00626+K00626+K01641+K01640+K00626+K00626+K00626+K00626+K01641+K01641+K01640+K00626+K01641+K00626+K01640+K00626+K01640+K00626+K00626+K01640+K01640+K00626
Steroid biosynthesis	ko00100	78	i0_HQ_BSH_c3118/f2p2/832;i0_HQ_BSH_c35849/f4p1/630;i0_HQ_BSH_c6386/f5p1/583;i0_LQ_BSH_c11391/f1p2/996;i0_LQ_BSH_c11745/f1p9/821;i0_LQ_BSH_c133018/f2p1/781;i0_LQ_BSH_c135409/f1p1/736;i0_LQ_BSH_c18090/f1p2/894;i0_LQ_BSH_c22446/f1p2/765;i0_LQ_BSH_c233357/f1p2/791;i0_LQ_BSH_c36274/f1p1/980;i0_LQ_BSH_c37127/f1p0/988;i0_LQ_BSH_c58978/f1p0/637;i0_LQ_BSH_c80457/f2p1/815;i1_HQ_BSH_c1614/f18p0/1430;i1_HQ_B…	K05917+K00213+K00213+K00227+K08242+K01824+K14674+K01824+K05917+K01824+K14424+K14424+K14423+K01824+K08242+K00801+K00227+K14424+K00227+K09828+K00213+K14424+K08242+K05917+K00801+K05917+K00213+K00801+K00213+K08246+K08242+K14674+K00213+K08242+K00801+K00801+K00559+K09828+K09828+K09832+K08242+K00511+K01853+K09828+K14424+K00222+K09828+K08242+K00227+K00801+K14423+K14423+K01853+K00801+K00801+K05917+K00511+…
Ubiquinone and other terpenoid-quinone biosynthesis	ko00130	87	i0_HQ_BSH_c111620/f3p8/438;i0_HQ_BSH_c11362/f2p0/680;i0_HQ_BSH_c2593/f4p10/845;i0_LQ_BSH_c131673/f1p3/1010;i0_LQ_BSH_c132973/f1p7/771;i0_LQ_BSH_c137380/f1p1/527;i0_LQ_BSH_c156453/f1p2/724;i0_LQ_BSH_c26462/f1p3/761;i0_LQ_BSH_c284202/f1p2/369;i0_LQ_BSH_c3717/f1p2/643;i1_HQ_BSH_c1036/f30p0/1793;i1_HQ_BSH_c10514/f5p0/1257;i1_HQ_BSH_c11791/f4p0/1523;i1_HQ_BSH_c1474/f20p0/1237;i1_HQ_BSH_c17854/f3p0/154…	K12502+K06125+K12502+K06127+K00457+K12502+K05928+K00815+K06126+K01904+K01904+K12502+K00457+K12502+K00815+K09834+K00815+K00815+K00815+K12502+K06127+K05928+K05928+K09833+K06126+K00457+K05928+K00457+K12502+K12502+K12501+K00815+K12501+K09833+K09833+K01904+K00815+K05928+K01904+K00457+K01904+K00815+K00815+K00815+K12502+K00457+K00457+K12502+K02548+K02548+K05928+K00815+K00457+K09833+K12501+K01904+K12502+…
Oxidative phosphorylation	ko00190	713	i0_HQ_BSH_c100267/f2p15/682;i0_HQ_BSH_c10155/f8p2/762;i0_HQ_BSH_c101891/f2p3/487;i0_HQ_BSH_c11890/f5p2/575;i0_HQ_BSH_c120093/f12p9/998;i0_HQ_BSH_c120223/f4p11/775;i0_HQ_BSH_c120294/f59p36/941;i0_HQ_BSH_c121877/f21p20/632;i0_HQ_BSH_c12403/f20p10/829;i0_HQ_BSH_c124662/f2p8/924;i0_HQ_BSH_c124681/f2p8/555;i0_HQ_BSH_c1332/f26p9/738;i0_HQ_BSH_c149862/f16p7/888;i0_HQ_BSH_c15054/f29p16/925;i0_HQ_BSH_c150…	K03965+K03946+K03952+K02153+K02137+K02136+K02155+K03955+K02265+K02137+K03884+K03950+K01507+K02134+K03946+K02138+K03945+K02266+K02267+K02266+K02128+K02154+K11353+K02138+K03955+K03941+K03963+K03949+K03940+K03966+K00416+K00416+K02266+K03955+K02265+K03955+K02155+K02113+K03661+K02113+K03946+K02267+K03945+K02267+K02109+K02138+K03937+K03939+K02140+K03940+K02155+K00416+K03661+K03934+K03963+K03661+K02265+…
Photosynthesis	ko00195	490	i0_HQ_BSH_c121640/f3p1/763;i0_HQ_BSH_c12268/f2p0/579;i0_HQ_BSH_c139163/f3p0/622;i0_HQ_BSH_c139240/f3p1/731;i0_HQ_BSH_c151623/f10p0/820;i0_HQ_BSH_c160406/f2p0/520;i0_HQ_BSH_c17161/f14p33/639;i0_HQ_BSH_c187879/f2p9/728;i0_HQ_BSH_c190798/f2p14/987;i0_HQ_BSH_c19596/f5p5/885;i0_HQ_BSH_c199638/f2p13/876;i0_HQ_BSH_c199951/f2p30/595;i0_HQ_BSH_c20467/f10p1/903;i0_HQ_BSH_c213478/f2p14/859;i0_HQ_BSH_c219284…	K02638+K02693+K02701+K02692+K08901+K03541+K02639+K03541+K02113+K08901+K02113+K14332+K08903+K02109+K02699+K02693+K02699+K02701+K02693+K02639+K03541+K02109+K08905+K02639+K02638+K03541+K02699+K02692+K02692+K02692+K02638+K08901+K02639+K02692+K02639+K02636+K03542+K02640+K02717+K02639+K02639+K02721+K08901+K02113+K02692+K02692+K02109+K08906+K02108+K02639+K02716+K03542+K02698+K02109+K08902+K02639+K02113+…
Photosynthesis - antenna proteins	ko00196	688	i0_HQ_BSH_c10296/f8p13/953;i0_HQ_BSH_c10902/f11p4/759;i0_HQ_BSH_c120188/f25p1/980;i0_HQ_BSH_c122666/f3p10/468;i0_HQ_BSH_c12431/f2p141/1021;i0_HQ_BSH_c135247/f2p23/925;i0_HQ_BSH_c1566/f24p21/972;i0_HQ_BSH_c157281/f4p1/986;i0_HQ_BSH_c160778/f3p2/933;i0_HQ_BSH_c16824/f6p85/683;i0_HQ_BSH_c186101/f6p16/955;i0_HQ_BSH_c187746/f2p84/995;i0_HQ_BSH_c199644/f2p3/888;i0_HQ_BSH_c1999/f12p42/961;i0_HQ_BSH_c221…	K08912+K08912+K08912+K08915+K08913+K08912+K08917+K08912+K08912+K08913+K08907+K08913+K08912+K08912+K08912+K08913+K08912+K08909+K08913+K08912+K08912+K08915+K08912+K08913+K08917+K08909+K08908+K08913+K08917+K08912+K08915+K08912+K08912+K08912+K08909+K08912+K08907+K08912+K08912+K08917+K08912+K08914+K08907+K08912+K08912+K08917+K08912+K08913+K08907+K08912+K08914+K08912+K08912+K08912+K08907+K08912+K08912+…
Purine metabolism	ko00230	459	i0_HQ_BSH_c102174/f2p2/877;i0_HQ_BSH_c12961/f11p1/579;i0_HQ_BSH_c134542/f3p5/814;i0_HQ_BSH_c137064/f2p8/892;i0_HQ_BSH_c14560/f2p10/514;i0_HQ_BSH_c171433/f2p3/382;i0_HQ_BSH_c17264/f4p1/929;i0_HQ_BSH_c1957/f25p10/865;i0_HQ_BSH_c19715/f2p4/717;i0_HQ_BSH_c202262/f2p5/826;i0_HQ_BSH_c20411/f3p5/837;i0_HQ_BSH_c220675/f10p3/653;i0_HQ_BSH_c252341/f11p2/902;i0_HQ_BSH_c252852/f7p17/693;i0_HQ_BSH_c2825/f9p2/…	K01519+K00760+K03013+K00940+K00365+K03009+K03013+K00759+K00106+K03013+K03013+K03014+K03015+K01835+K00940+K03505+K03024+K01522+K00873+K01522+K03022+K03020+K03014+K03008+K03017+K00940+K03012+K00759+K10808+K00602+K02320+K03018+K00940+K00940+K03016+K01933+K03008+K00106+K01756+K00764+K00759+K03013+K03020+K00939+K03015+K00759+K03020+K06928+K03016+K11808+K02327+K03007+K00856+K03013+K00940+K00939+K03021+…
Caffeine metabolism	ko00232	16	i0_HQ_BSH_c14560/f2p10/514;i0_HQ_BSH_c19715/f2p4/717;i0_LQ_BSH_c11535/f1p0/643;i0_LQ_BSH_c21455/f1p7/1010;i0_LQ_BSH_c83261/f1p4/650;i1_HQ_BSH_c1815/f6p6/1225;i1_LQ_BSH_c113858/f1p0/1619;i1_LQ_BSH_c18541/f1p0/1204;i1_LQ_BSH_c23292/f1p0/1264;i1_LQ_BSH_c53653/f1p1/1274;i1_LQ_BSH_c55884/f1p9/1269;i1_LQ_BSH_c99762/f1p7/1084;i2_LQ_BSH_c5679/f1p0/2460;i2_LQ_BSH_c8228/f1p4/2532;i4_LQ_BSH_c198/f1p0/4166;i…	K00365+K00106+K00106+K00365+K00106+K00365+K00106+K00365+K00365+K00365+K00365+K00365+K00106+K00106+K00106+K00106
Pyrimidine metabolism	ko00240	280	i0_HQ_BSH_c102174/f2p2/877;i0_HQ_BSH_c12474/f3p9/976;i0_HQ_BSH_c131193/f6p10/581;i0_HQ_BSH_c134542/f3p5/814;i0_HQ_BSH_c137064/f2p8/892;i0_HQ_BSH_c171433/f2p3/382;i0_HQ_BSH_c17264/f4p1/929;i0_HQ_BSH_c202262/f2p5/826;i0_HQ_BSH_c20411/f3p5/837;i0_HQ_BSH_c206117/f2p2/407;i0_HQ_BSH_c220675/f10p3/653;i0_HQ_BSH_c252341/f11p2/902;i0_HQ_BSH_c25431/f3p2/874;i0_HQ_BSH_c2825/f9p2/953;i0_HQ_BSH_c2972/f3p0/885…	K01519+K13800+K01489+K03013+K00940+K03009+K03013+K03013+K03013+K00207+K03014+K03015+K01489+K00940+K00857+K03505+K01520+K03024+K01520+K01493+K03022+K03020+K03014+K03008+K03017+K00940+K03012+K00876+K10808+K02320+K13998+K00761+K03018+K00940+K00940+K03016+K01937+K03008+K13800+K00876+K00761+K03013+K03020+K03015+K03020+K03016+K01937+K02327+K03007+K03013+K00940+K03021+K01520+K03020+K00940+K03011+K13421+…
Alanine, aspartate and glutamate metabolism	ko00250	268	i0_HQ_BSH_c39009/f2p1/663;i0_LQ_BSH_c103248/f1p0/655;i0_LQ_BSH_c103322/f1p6/928;i0_LQ_BSH_c107082/f1p3/656;i0_LQ_BSH_c124762/f1p0/671;i0_LQ_BSH_c128881/f1p5/767;i0_LQ_BSH_c13093/f1p6/564;i0_LQ_BSH_c131049/f1p6/791;i0_LQ_BSH_c133431/f1p13/788;i0_LQ_BSH_c13709/f1p0/366;i0_LQ_BSH_c158294/f1p0/935;i0_LQ_BSH_c158758/f1p1/792;i0_LQ_BSH_c164230/f1p2/808;i0_LQ_BSH_c194080/f1p3/680;i0_LQ_BSH_c20260/f1p1/8…	K00827+K01580+K00261+K00264+K14455+K01756+K00764+K01755+K01953+K00827+K13566+K00261+K00135+K00264+K00609+K00609+K01940+K00813+K00813+K01915+K01940+K00261+K01580+K00261+K00827+K01915+K00813+K01580+K00827+K00261+K01580+K00814+K01915+K00814+K00294+K14455+K01915+K00261+K01915+K00261+K00813+K01915+K00813+K00135+K00609+K00135+K01940+K01915+K01580+K01956+K00827+K14455+K00261+K01956+K00261+K00830+K01756+…
Glycine, serine and threonine metabolism	ko00260	235	i0_HQ_BSH_c219347/f5p3/623;i0_HQ_BSH_c37791/f2p5/780;i0_HQ_BSH_c39009/f2p1/663;i0_HQ_BSH_c74296/f3p1/829;i0_LQ_BSH_c101190/f1p2/699;i0_LQ_BSH_c102654/f1p4/607;i0_LQ_BSH_c130710/f1p4/798;i0_LQ_BSH_c134024/f1p0/881;i0_LQ_BSH_c135212/f1p2/893;i0_LQ_BSH_c13709/f1p0/366;i0_LQ_BSH_c159411/f1p12/725;i0_LQ_BSH_c159538/f1p0/669;i0_LQ_BSH_c159952/f1p6/963;i0_LQ_BSH_c161913/f1p4/693;i0_LQ_BSH_c20644/f1p2/71…	K01695+K00600+K00827+K00133+K01695+K00831+K00382+K00600+K01079+K00827+K00382+K01620+K00281+K00600+K00130+K00831+K00058+K01754+K01754+K01620+K00276+K00827+K01079+K00600+K01696+K01696+K00058+K00827+K00276+K00605+K00600+K00382+K14085+K00382+K00600+K01696+K00605+K00600+K00382+K00827+K01733+K00831+K01696+K00600+K00600+K00382+K00600+K00830+K01696+K14085+K01696+K00600+K00600+K00130+K00382+K00382+K01079+…
Cysteine and methionine metabolism	ko00270	575	i0_HQ_BSH_c149855/f11p54/739;i0_HQ_BSH_c15113/f17p50/798;i0_HQ_BSH_c151235/f4p90/760;i0_HQ_BSH_c185238/f12p24/931;i0_HQ_BSH_c219241/f2p95/994;i0_HQ_BSH_c219600/f5p55/823;i0_HQ_BSH_c255725/f7p99/967;i0_HQ_BSH_c37468/f5p4/743;i0_HQ_BSH_c53963/f2p102/923;i0_HQ_BSH_c74296/f3p1/829;i0_HQ_BSH_c82851/f2p6/605;i0_LQ_BSH_c101176/f1p0/939;i0_LQ_BSH_c105565/f1p5/550;i0_LQ_BSH_c107544/f1p0/755;i0_LQ_BSH_c108…	K01251+K01251+K00549+K08967+K00789+K01251+K00549+K08967+K00789+K00133+K00640+K00558+K01011+K08967+K08967+K01611+K14455+K08967+K01739+K08967+K05933+K01611+K01739+K00547+K01251+K00789+K01738+K00789+K00813+K01244+K05933+K00789+K00789+K08967+K00815+K00813+K00789+K00789+K01611+K00789+K00640+K01251+K01244+K09880+K01738+K01761+K00813+K00789+K00797+K01738+K01611+K01611+K00789+K00016+K14455+K00789+K00789+…
Valine, leucine and isoleucine degradation	ko00280	195	i0_HQ_BSH_c102932/f2p10/767;i0_HQ_BSH_c59610/f2p1/492;i0_LQ_BSH_c103164/f1p0/823;i0_LQ_BSH_c130710/f1p4/798;i0_LQ_BSH_c131207/f1p5/838;i0_LQ_BSH_c159411/f1p12/725;i0_LQ_BSH_c168407/f1p10/924;i0_LQ_BSH_c195792/f1p0/565;i0_LQ_BSH_c279181/f1p8/300;i0_LQ_BSH_c2986/f2p0/754;i0_LQ_BSH_c36566/f1p4/750;i0_LQ_BSH_c41387/f1p0/1001;i0_LQ_BSH_c4593/f1p1/897;i0_LQ_BSH_c74636/f1p10/967;i0_LQ_BSH_c75888/f1p0/92…	K01692+K01692+K00626+K00382+K05605+K00382+K01692+K00826+K07513+K01692+K00128+K07513+K01640+K01692+K00166+K00826+K00140+K00128+K07513+K00166+K00826+K00382+K01641+K00826+K05605+K00140+K14085+K07513+K07513+K00382+K07513+K00626+K00626+K00167+K00826+K00253+K00382+K01641+K00382+K00128+K00128+K01640+K00128+K05605+K14085+K00626+K00826+K00626+K00128+K01692+K00826+K00128+K00128+K00382+K01692+K00382+K09699+…
Valine, leucine and isoleucine biosynthesis	ko00290	177	i0_HQ_BSH_c58476/f2p18/984;i0_HQ_BSH_c6326/f2p2/805;i0_LQ_BSH_c10388/f1p75/699;i0_LQ_BSH_c12823/f1p3/687;i0_LQ_BSH_c135356/f1p0/755;i0_LQ_BSH_c13542/f1p1/508;i0_LQ_BSH_c135534/f1p0/747;i0_LQ_BSH_c157920/f1p20/981;i0_LQ_BSH_c157967/f1p1/705;i0_LQ_BSH_c160002/f1p1/825;i0_LQ_BSH_c180990/f1p0/435;i0_LQ_BSH_c195792/f1p0/565;i0_LQ_BSH_c199804/f1p18/690;i0_LQ_BSH_c228058/f1p12/711;i0_LQ_BSH_c233694/f1p0…	K01704+K01870+K00053+K00161+K00161+K01873+K00053+K01704+K00053+K01649+K00053+K00826+K01704+K00162+K01870+K01754+K00162+K01754+K01873+K00053+K01869+K01704+K00161+K00826+K00826+K01703+K00161+K00161+K00826+K00053+K00162+K00162+K00052+K00826+K00162+K01649+K01873+K00162+K00826+K00161+K01704+K00826+K00162+K00161+K01653+K01703+K00161+K00826+K00161+K00053+K00162+K00161+K01869+K01704+K00053+K01704+K00162+…
Lysine biosynthesis	ko00300	61	i0_HQ_BSH_c18998/f4p6/879;i0_HQ_BSH_c74296/f3p1/829;i0_LQ_BSH_c102272/f1p3/664;i0_LQ_BSH_c156454/f2p1/625;i0_LQ_BSH_c279564/f1p3/334;i0_LQ_BSH_c42593/f1p1/673;i0_LQ_BSH_c4482/f1p4/556;i0_LQ_BSH_c98408/f1p6/627;i1_HQ_BSH_c109462/f8p0/1608;i1_HQ_BSH_c109704/f3p0/1105;i1_HQ_BSH_c11416/f5p0/1234;i1_HQ_BSH_c124496/f5p22/1803;i1_HQ_BSH_c21553/f2p0/1305;i1_HQ_BSH_c37108/f2p0/1277;i1_HQ_BSH_c40576/f2p0/1…	K01586+K00133+K00215+K00930+K10206+K01778+K01714+K14157+K01586+K00215+K01714+K14085+K00215+K01778+K14085+K00930+K01778+K01778+K01714+K10206+K00930+K10206+K14085+K14085+K14085+K01778+K00930+K01586+K01778+K10206+K01586+K14085+K01714+K00928+K01778+K00133+K01714+K10206+K00145+K00215+K00928+K14085+K14085+K14157+K14085+K00928+K14085+K01714+K14157+K14085+K10206+K01714+K00928+K10206+K00928+K01714+K14085+…
Lysine degradation	ko00310	104	i0_HQ_BSH_c102932/f2p10/767;i0_HQ_BSH_c59610/f2p1/492;i0_LQ_BSH_c101732/f1p0/625;i0_LQ_BSH_c103164/f1p0/823;i0_LQ_BSH_c168407/f1p10/924;i0_LQ_BSH_c2986/f2p0/754;i0_LQ_BSH_c36566/f1p4/750;i0_LQ_BSH_c40848/f1p1/816;i0_LQ_BSH_c74636/f1p10/967;i0_LQ_BSH_c84065/f1p21/842;i0_LQ_BSH_c98408/f1p6/627;i0_LQ_BSH_c99341/f1p1/646;i1_HQ_BSH_c103494/f6p0/1645;i1_HQ_BSH_c124496/f5p22/1803;i1_HQ_BSH_c17589/f5p0/1…	K01692+K01692+K00164+K00626+K01692+K01692+K00128+K00164+K01692+K00128+K14157+K00164+K00658+K14085+K00626+K00626+K00128+K00128+K00128+K14085+K00626+K00626+K00128+K01692+K00128+K00128+K01692+K00128+K00658+K01692+K00128+K00626+K00128+K14085+K14085+K00626+K14085+K00128+K00128+K00128+K00164+K00128+K14085+K00128+K01692+K00164+K00128+K00128+K00658+K00626+K00128+K00128+K00658+K00128+K00164+K00626+K00128+…
Arginine and proline metabolism	ko00330	350	i0_LQ_BSH_c103322/f1p6/928;i0_LQ_BSH_c114102/f1p37/453;i0_LQ_BSH_c11453/f1p8/880;i0_LQ_BSH_c11607/f3p2/657;i0_LQ_BSH_c124762/f1p0/671;i0_LQ_BSH_c131049/f1p6/791;i0_LQ_BSH_c137005/f1p46/727;i0_LQ_BSH_c156454/f2p1/625;i0_LQ_BSH_c158758/f1p1/792;i0_LQ_BSH_c199091/f1p10/629;i0_LQ_BSH_c217316/f1p5/453;i0_LQ_BSH_c217799/f1p1/389;i0_LQ_BSH_c264089/f1p4/971;i0_LQ_BSH_c281471/f1p1/293;i0_LQ_BSH_c29422/f1p…	K00261+K01611+K01583+K00472+K14455+K01755+K01611+K00930+K00261+K00819+K01940+K00813+K00286+K00813+K01915+K01940+K00128+K00261+K01611+K00261+K01915+K00819+K00818+K14677+K00813+K00318+K00819+K00128+K00261+K00472+K00818+K00797+K01915+K01611+K01611+K00294+K14085+K14455+K01915+K00472+K00261+K01611+K01915+K00261+K00472+K00813+K00819+K00797+K01915+K00813+K01259+K00797+K01940+K01915+K14455+K14677+K00261+…
Histidine metabolism	ko00340	87	i0_LQ_BSH_c36566/f1p4/750;i0_LQ_BSH_c42098/f1p2/880;i0_LQ_BSH_c84065/f1p21/842;i1_HQ_BSH_c124496/f5p22/1803;i1_HQ_BSH_c13093/f2p6/1132;i1_HQ_BSH_c1359/f25p0/1716;i1_HQ_BSH_c17647/f3p0/1658;i1_HQ_BSH_c3284/f2p0/1584;i1_HQ_BSH_c33536/f2p0/1620;i1_HQ_BSH_c38909/f4p0/1243;i1_HQ_BSH_c39372/f2p1/1795;i1_HQ_BSH_c40576/f2p0/1342;i1_HQ_BSH_c50921/f2p0/1607;i1_HQ_BSH_c6018/f5p0/1775;i1_HQ_BSH_c6423/f10p0/1…	K00128+K01693+K00128+K14085+K01814+K01590+K00013+K00128+K00128+K01693+K00128+K14085+K00128+K00128+K00765+K00128+K00128+K00128+K01590+K00128+K14085+K14085+K14085+K01590+K01590+K11755+K01590+K11755+K00128+K00765+K11755+K00817+K00128+K00128+K00128+K14085+K00128+K01693+K01590+K00817+K01590+K01814+K01590+K00128+K00128+K00128+K01590+K00128+K00013+K00128+K11755+K11755+K00013+K00013+K00128+K00128+K00128+…
Tyrosine metabolism	ko00350	160	i0_HQ_BSH_c104537/f2p26/939;i0_HQ_BSH_c108739/f2p4/971;i0_HQ_BSH_c40160/f3p1/893;i0_HQ_BSH_c51669/f3p16/731;i0_LQ_BSH_c107267/f1p12/864;i0_LQ_BSH_c124762/f1p0/671;i0_LQ_BSH_c12878/f1p21/646;i0_LQ_BSH_c132973/f1p7/771;i0_LQ_BSH_c164230/f1p2/808;i0_LQ_BSH_c198535/f1p0/733;i0_LQ_BSH_c215579/f1p11/554;i0_LQ_BSH_c217799/f1p1/389;i0_LQ_BSH_c250814/f1p1/401;i0_LQ_BSH_c26462/f1p3/761;i0_LQ_BSH_c281471/f1…	K00001+K00451+K01800+K00001+K01800+K14455+K00001+K00457+K00135+K00121+K00001+K00813+K00451+K00815+K00813+K00276+K00422+K00001+K00813+K00276+K01555+K00451+K00457+K00121+K14455+K00813+K00813+K00815+K00135+K00135+K00001+K00815+K14455+K00815+K00815+K00001+K00813+K00121+K01800+K00121+K01592+K00813+K00001+K00457+K00001+K00001+K01800+K00813+K00813+K00457+K01592+K00001+K00813+K00813+K14455+K00121+K00815+…
Phenylalanine metabolism	ko00360	342	i0_HQ_BSH_c150292/f23p32/999;i0_HQ_BSH_c169530/f10p30/924;i0_HQ_BSH_c17003/f29p17/974;i0_HQ_BSH_c171555/f2p26/1045;i0_HQ_BSH_c18102/f2p12/813;i0_HQ_BSH_c219356/f45p31/937;i0_HQ_BSH_c223359/f3p29/996;i0_HQ_BSH_c229670/f3p31/991;i0_HQ_BSH_c253290/f3p10/875;i0_HQ_BSH_c57606/f3p31/1003;i0_HQ_BSH_c81064/f2p6/969;i0_HQ_BSH_c93232/f19p21/877;i0_LQ_BSH_c102800/f1p9/946;i0_LQ_BSH_c104112/f1p1/894;i0_LQ_BS…	K00588+K00588+K00588+K00430+K00430+K00588+K00588+K00588+K00430+K00588+K00588+K11188+K00588+K11188+K00430+K00430+K00588+K00588+K00588+K14455+K11188+K00487+K00430+K10775+K00457+K00430+K11188+K00487+K00588+K00588+K00588+K00430+K00588+K00430+K00588+K00813+K00588+K00430+K00430+K10775+K11188+K00487+K00815+K11188+K00813+K00430+K00276+K00430+K01904+K00588+K11188+K11188+K00588+K00588+K11188+K00588+K00813+…
Tryptophan metabolism	ko00380	167	i0_HQ_BSH_c102932/f2p10/767;i0_HQ_BSH_c59610/f2p1/492;i0_LQ_BSH_c101732/f1p0/625;i0_LQ_BSH_c103164/f1p0/823;i0_LQ_BSH_c156065/f1p33/524;i0_LQ_BSH_c168407/f1p10/924;i0_LQ_BSH_c227146/f1p0/612;i0_LQ_BSH_c26093/f1p23/715;i0_LQ_BSH_c2986/f2p0/754;i0_LQ_BSH_c36566/f1p4/750;i0_LQ_BSH_c40848/f1p1/816;i0_LQ_BSH_c74636/f1p10/967;i0_LQ_BSH_c84065/f1p21/842;i0_LQ_BSH_c99341/f1p1/646;i1_HQ_BSH_c11760/f2p0/18…	K01692+K01692+K00164+K00626+K03781+K01692+K03781+K03781+K01692+K00128+K00164+K01692+K00128+K00164+K01867+K14085+K03781+K00626+K00626+K00128+K00128+K00128+K14085+K00626+K00626+K00128+K01692+K00128+K00128+K01692+K03781+K00128+K03781+K03781+K11816+K01692+K00128+K03781+K00626+K00128+K03781+K03781+K03781+K14085+K03781+K03781+K14085+K00626+K14085+K00128+K03781+K03781+K01867+K03781+K03781+K00128+K00128+…
Phenylalanine, tyrosine and tryptophan biosynthesis	ko00400	168	i0_HQ_BSH_c219347/f5p3/623;i0_HQ_BSH_c22586/f2p7/629;i0_LQ_BSH_c101190/f1p2/699;i0_LQ_BSH_c107519/f1p6/488;i0_LQ_BSH_c118274/f1p0/408;i0_LQ_BSH_c124762/f1p0/671;i0_LQ_BSH_c12941/f1p10/1053;i0_LQ_BSH_c157451/f1p4/856;i0_LQ_BSH_c197177/f1p12/654;i0_LQ_BSH_c19777/f1p1/854;i0_LQ_BSH_c20734/f1p2/996;i0_LQ_BSH_c217799/f1p1/389;i0_LQ_BSH_c26462/f1p3/761;i0_LQ_BSH_c281471/f1p1/293;i0_LQ_BSH_c281555/f1p3/…	K01695+K00800+K01695+K00891+K01850+K14455+K01626+K13832+K01626+K01626+K01850+K00813+K00815+K00813+K01850+K13832+K00891+K01696+K01696+K00813+K01817+K01850+K01736+K14455+K00891+K00813+K01626+K01696+K00813+K00815+K00891+K01735+K00815+K14455+K00815+K01696+K00800+K00815+K00800+K01609+K01696+K01696+K01626+K01626+K00813+K00813+K01626+K01626+K00813+K00800+K00813+K01626+K01735+K00813+K01626+K01626+K00813+…
beta-Alanine metabolism	ko00410	117	i0_HQ_BSH_c102932/f2p10/767;i0_HQ_BSH_c206117/f2p2/407;i0_HQ_BSH_c59610/f2p1/492;i0_LQ_BSH_c103248/f1p0/655;i0_LQ_BSH_c131207/f1p5/838;i0_LQ_BSH_c168407/f1p10/924;i0_LQ_BSH_c2986/f2p0/754;i0_LQ_BSH_c33715/f1p4/632;i0_LQ_BSH_c36566/f1p4/750;i0_LQ_BSH_c39187/f1p1/605;i0_LQ_BSH_c74636/f1p10/967;i0_LQ_BSH_c79173/f2p2/710;i0_LQ_BSH_c84065/f1p21/842;i0_LQ_BSH_c90314/f1p1/375;i1_HQ_BSH_c10608/f3p0/1717;…	K01692+K00207+K01692+K01580+K05605+K01692+K01692+K00276+K00128+K01580+K01692+K01580+K00128+K00276+K01580+K00797+K05605+K14085+K00797+K00797+K01580+K01431+K00128+K00128+K00128+K05605+K14085+K01918+K00128+K00797+K01692+K00128+K00128+K01692+K00128+K01692+K00797+K00128+K00128+K05605+K14085+K14085+K14085+K01578+K00128+K05605+K05605+K05605+K00128+K00128+K00128+K14085+K00797+K00128+K01692+K00128+K01464+…
Taurine and hypotaurine metabolism	ko00430	31	i0_LQ_BSH_c103248/f1p0/655;i0_LQ_BSH_c136029/f1p0/968;i0_LQ_BSH_c166257/f1p1/774;i0_LQ_BSH_c197539/f1p0/659;i0_LQ_BSH_c26821/f1p9/858;i0_LQ_BSH_c39187/f1p1/605;i0_LQ_BSH_c79173/f2p2/710;i0_LQ_BSH_c82606/f1p1/952;i1_HQ_BSH_c10608/f3p0/1717;i1_HQ_BSH_c15646/f12p0/1461;i1_HQ_BSH_c2184/f14p1/1814;i1_HQ_BSH_c21913/f8p0/1392;i1_HQ_BSH_c39959/f2p0/1243;i1_HQ_BSH_c66626/f5p2/1253;i1_LQ_BSH_c100495/f1p0/1…	K01580+K00681+K10712+K00681+K10712+K01580+K01580+K10712+K01580+K10712+K01580+K10712+K10712+K10712+K10712+K10712+K10712+K10712+K10712+K10712+K10712+K10712+K10712+K01580+K01580+K01580+K10712+K00681+K00681+K01580+K10712
Selenocompound metabolism	ko00450	113	i0_HQ_BSH_c150122/f2p2/429;i0_HQ_BSH_c151235/f4p90/760;i0_HQ_BSH_c255725/f7p99/967;i0_LQ_BSH_c132913/f1p6/698;i0_LQ_BSH_c135903/f1p1/818;i0_LQ_BSH_c158548/f1p0/569;i0_LQ_BSH_c60053/f1p3/860;i0_LQ_BSH_c73741/f1p6/790;i0_LQ_BSH_c73916/f2p5/976;i0_LQ_BSH_c82273/f1p2/904;i0_LQ_BSH_c99762/f1p7/679;i1_HQ_BSH_c106863/f3p1/1802;i1_HQ_BSH_c125112/f15p0/1886;i1_HQ_BSH_c125214/f5p0/1067;i1_HQ_BSH_c19010/f4p…	K01874+K00549+K00549+K01739+K11717+K01739+K13811+K01874+K01761+K01874+K01874+K13811+K01739+K00549+K01760+K00384+K00384+K01761+K13811+K13811+K00549+K01874+K01874+K00549+K00549+K01739+K00549+K00549+K01761+K01874+K00384+K01739+K00384+K00384+K01760+K01760+K13811+K00549+K13811+K13811+K00549+K00549+K01874+K00549+K01760+K13811+K01761+K00384+K00549+K00549+K00549+K01874+K01874+K00549+K00549+K00549+K00549+…
Cyanoamino acid metabolism	ko00460	94	i0_HQ_BSH_c253278/f5p28/732;i0_HQ_BSH_c37791/f2p5/780;i0_LQ_BSH_c134024/f1p0/881;i0_LQ_BSH_c136029/f1p0/968;i0_LQ_BSH_c155832/f1p3/584;i0_LQ_BSH_c161913/f1p4/693;i0_LQ_BSH_c178877/f1p0/441;i0_LQ_BSH_c197539/f1p0/659;i0_LQ_BSH_c19814/f1p3/988;i0_LQ_BSH_c4940/f1p10/964;i0_LQ_BSH_c57021/f1p28/1020;i1_HQ_BSH_c10837/f2p0/1871;i1_HQ_BSH_c13572/f2p1/1921;i1_HQ_BSH_c1698/f20p0/1274;i1_HQ_BSH_c18156/f2p7/…	K05350+K00600+K00600+K00681+K01188+K00600+K08249+K00681+K13035+K05349+K00600+K00600+K00600+K13035+K05349+K00600+K08249+K00600+K00600+K13034+K00600+K08249+K00600+K00600+K00600+K00600+K00600+K00600+K00600+K00600+K00600+K00600+K13035+K05350+K00600+K08249+K00600+K00600+K13034+K00600+K00600+K05350+K00600+K00600+K13035+K05350+K00600+K05350+K00600+K00600+K00600+K00600+K00600+K08249+K00600+K13034+K00600+…
Glutathione metabolism	ko00480	329	i0_HQ_BSH_c10274/f7p3/905;i0_HQ_BSH_c10456/f2p0/722;i0_HQ_BSH_c10744/f3p0/840;i0_HQ_BSH_c11810/f5p17/871;i0_HQ_BSH_c124293/f12p17/911;i0_HQ_BSH_c124474/f2p1/949;i0_HQ_BSH_c12564/f12p6/713;i0_HQ_BSH_c133907/f3p0/769;i0_HQ_BSH_c159811/f2p7/751;i0_HQ_BSH_c182756/f22p7/890;i0_HQ_BSH_c21820/f4p23/938;i0_HQ_BSH_c235154/f2p7/826;i0_HQ_BSH_c24006/f3p2/857;i0_HQ_BSH_c243254/f2p20/375;i0_HQ_BSH_c252158/f80…	K00799+K00799+K00799+K00799+K00799+K00799+K00432+K00432+K00799+K00432+K00799+K00432+K00799+K00799+K00432+K00031+K00432+K00799+K00799+K00799+K00432+K00432+K00432+K10808+K00799+K01255+K00432+K00031+K00799+K00799+K00383+K00799+K00681+K00799+K00432+K00432+K00799+K00432+K00799+K00031+K00432+K00799+K00036+K00031+K00432+K00799+K00031+K00799+K00432+K00432+K00799+K00681+K00432+K00799+K00799+K00799+K00432+…
Starch and sucrose metabolism	ko00500	322	i0_HQ_BSH_c131982/f2p22/939;i0_HQ_BSH_c219564/f5p20/562;i0_HQ_BSH_c252852/f7p17/693;i0_HQ_BSH_c253278/f5p28/732;i0_HQ_BSH_c37231/f4p5/855;i0_HQ_BSH_c39189/f2p13/821;i0_HQ_BSH_c41839/f2p4/660;i0_HQ_BSH_c8553/f2p8/762;i0_LQ_BSH_c11427/f2p0/845;i0_LQ_BSH_c125715/f1p0/828;i0_LQ_BSH_c129545/f1p0/684;i0_LQ_BSH_c134250/f1p12/740;i0_LQ_BSH_c144474/f1p1/375;i0_LQ_BSH_c14530/f1p16/511;i0_LQ_BSH_c149674/f1p…	K00847+K00847+K01835+K05350+K01810+K00012+K08679+K13648+K00696+K01179+K00696+K00847+K01051+K00847+K01193+K01188+K00703+K01051+K13648+K01193+K00695+K01051+K00975+K00695+K00696+K01051+K00688+K01193+K00012+K01810+K01187+K00688+K00975+K01051+K01835+K00963+K05349+K01193+K00012+K00975+K01051+K01087+K00847+K00963+K00012+K01051+K00847+K00975+K00847+K08679+K08679+K01051+K05349+K08679+K01051+K00847+K01051+…
N-Glycan biosynthesis	ko00510	110	i0_HQ_BSH_c124657/f2p9/611;i0_HQ_BSH_c17497/f5p3/955;i0_HQ_BSH_c1976/f24p12/574;i0_HQ_BSH_c23955/f2p11/774;i0_HQ_BSH_c94673/f2p3/499;i0_LQ_BSH_c103006/f1p9/676;i0_LQ_BSH_c104407/f1p1/631;i0_LQ_BSH_c115778/f3p2/1009;i0_LQ_BSH_c12398/f2p2/1000;i0_LQ_BSH_c124906/f1p0/933;i0_LQ_BSH_c130722/f1p0/764;i0_LQ_BSH_c132599/f1p7/610;i0_LQ_BSH_c133864/f1p0/991;i0_LQ_BSH_c142082/f1p7/446;i0_LQ_BSH_c145204/f1p2…	K12668+K00721+K12668+K12668+K09658+K12668+K09659+K07252+K07252+K12668+K07432+K12668+K07441+K12668+K00721+K03846+K12668+K12668+K00737+K09659+K05546+K09659+K07151+K06316+K12668+K07432+K12668+K07441+K12668+K03849+K09658+K05546+K00902+K07441+K03846+K12670+K00729+K12666+K00737+K00729+K00737+K00737+K07252+K07252+K12666+K00736+K03842+K00737+K00737+K01001+K00737+K07151+K03846+K12666+K00737+K07151+K03843+…
Other glycan degradation	ko00511	15	i0_LQ_BSH_c200681/f1p5/660;i0_LQ_BSH_c6848/f1p0/772;i0_LQ_BSH_c86905/f1p3/402;i1_HQ_BSH_c12604/f4p0/1902;i1_LQ_BSH_c1134/f9p0/1857;i1_LQ_BSH_c11816/f2p0/1269;i1_LQ_BSH_c24263/f1p0/1092;i1_LQ_BSH_c39240/f1p0/1068;i1_LQ_BSH_c40658/f1p0/1550;i1_LQ_BSH_c71489/f1p0/1740;i2_LQ_BSH_c10398/f1p0/2038;i3_HQ_BSH_c92/f2p0/3435;i3_LQ_BSH_c146/f1p0/3764;i3_LQ_BSH_c793/f1p0/3406;i3_LQ_BSH_c836/f1p0/3221;	K01190+K12309+K12373+K12373+K12373+K01444+K01190+K01444+K12373+K01206+K12373+K01190+K12373+K12311+K12311
Other types of O-glycan biosynthesis	ko00514	6	i0_LQ_BSH_c281946/f1p0/319;i1_LQ_BSH_c51086/f1p0/2011;i1_LQ_BSH_c71310/f1p0/1897;i2_LQ_BSH_c10335/f1p0/2052;i2_LQ_BSH_c9273/f1p0/2697;i3_HQ_BSH_c29/f3p0/3286;	K03691+K03691+K03691+K03691+K09667+K09667
Amino sugar and nucleotide sugar metabolism	ko00520	363	i0_HQ_BSH_c131982/f2p22/939;i0_HQ_BSH_c18163/f12p8/941;i0_HQ_BSH_c219564/f5p20/562;i0_HQ_BSH_c252852/f7p17/693;i0_HQ_BSH_c37231/f4p5/855;i0_HQ_BSH_c39189/f2p13/821;i0_HQ_BSH_c41839/f2p4/660;i0_HQ_BSH_c42493/f2p54/962;i0_HQ_BSH_c8553/f2p8/762;i0_HQ_BSH_c9514/f2p1/567;i0_HQ_BSH_c97421/f5p3/666;i0_LQ_BSH_c104099/f1p5/523;i0_LQ_BSH_c104348/f1p2/669;i0_LQ_BSH_c125884/f1p0/842;i0_LQ_BSH_c125985/f1p8/65…	K00847+K01183+K00847+K01835+K01810+K00012+K08679+K12449+K13648+K01784+K00621+K12450+K00326+K12446+K02377+K01183+K00971+K01784+K01784+K00847+K12451+K00847+K00971+K12449+K01809+K00849+K13648+K01784+K01784+K00975+K12448+K12451+K12447+K00012+K01810+K00975+K12451+K01835+K00963+K01183+K00971+K00012+K00975+K12451+K00621+K12449+K12373+K12446+K00621+K12448+K06118+K00847+K12449+K02377+K01809+K00963+K00012+…
Glycosaminoglycan degradation	ko00531	15	i0_LQ_BSH_c6848/f1p0/772;i0_LQ_BSH_c86905/f1p3/402;i1_HQ_BSH_c12604/f4p0/1902;i1_HQ_BSH_c39046/f2p0/1531;i1_LQ_BSH_c1134/f9p0/1857;i1_LQ_BSH_c20242/f1p0/1529;i1_LQ_BSH_c40658/f1p0/1550;i1_LQ_BSH_c57014/f1p0/1464;i1_LQ_BSH_c6671/f1p0/1110;i1_LQ_BSH_c71458/f1p0/1984;i2_LQ_BSH_c10398/f1p0/2038;i2_LQ_BSH_c2016/f1p0/2762;i2_LQ_BSH_c5668/f1p0/2238;i2_LQ_BSH_c7828/f1p9/2689;i3_LQ_BSH_c146/f1p0/3764;	K12309+K12373+K12373+K10532+K12373+K10532+K12373+K10532+K10532+K07964+K12373+K01205+K10532+K01205+K12373
Glycerolipid metabolism	ko00561	149	i0_HQ_BSH_c12572/f2p2/599;i0_HQ_BSH_c220482/f3p4/907;i0_HQ_BSH_c223734/f6p4/698;i0_LQ_BSH_c133883/f1p0/739;i0_LQ_BSH_c135409/f1p1/736;i0_LQ_BSH_c14424/f1p1/374;i0_LQ_BSH_c158769/f1p1/921;i0_LQ_BSH_c199403/f1p0/540;i0_LQ_BSH_c23284/f1p0/768;i0_LQ_BSH_c33889/f2p6/659;i0_LQ_BSH_c36566/f1p4/750;i0_LQ_BSH_c4329/f1p0/779;i0_LQ_BSH_c55267/f1p2/659;i0_LQ_BSH_c55277/f1p1/615;i0_LQ_BSH_c59369/f1p0/507;i0_L…	K06119+K13519+K13519+K13506+K14674+K13523+K00630+K03715+K00864+K13508+K00128+K00630+K07407+K13523+K13506+K00128+K06118+K14085+K13523+K06119+K13506+K13508+K13508+K07407+K00128+K00128+K00128+K14085+K07407+K00128+K13523+K00128+K00128+K13508+K09480+K06118+K06119+K00128+K06119+K07407+K00128+K06118+K00655+K06119+K00128+K13508+K03715+K14085+K00679+K14085+K14085+K06118+K13523+K06119+K00128+K13508+K07407+…
Inositol phosphate metabolism	ko00562	214	i0_HQ_BSH_c133790/f2p8/597;i0_HQ_BSH_c158682/f2p119/1073;i0_HQ_BSH_c239195/f2p3/513;i0_HQ_BSH_c24060/f2p12/845;i0_HQ_BSH_c252864/f5p9/888;i0_LQ_BSH_c104615/f1p3/852;i0_LQ_BSH_c107217/f1p3/974;i0_LQ_BSH_c12325/f1p1/844;i0_LQ_BSH_c132368/f1p0/827;i0_LQ_BSH_c132746/f1p3/778;i0_LQ_BSH_c133516/f1p2/901;i0_LQ_BSH_c135589/f1p86/585;i0_LQ_BSH_c135807/f1p0/495;i0_LQ_BSH_c157470/f1p60/1080;i0_LQ_BSH_c16702…	K00469+K01803+K10572+K00469+K00469+K05857+K10047+K00913+K00469+K00999+K00888+K01858+K00913+K01803+K00913+K01858+K00921+K01803+K00888+K00469+K01803+K00469+K01803+K01858+K00469+K00913+K00469+K01858+K01858+K00889+K01110+K00140+K01110+K00469+K00469+K00889+K01092+K00140+K00469+K01803+K01858+K01803+K00469+K10572+K01803+K01107+K10572+K00469+K00469+K01114+K00913+K00913+K00913+K00913+K10572+K00469+K01803+…
Glycosylphosphatidylinositol(GPI)-anchor biosynthesis	ko00563	20	i0_HQ_BSH_c94673/f2p3/499;i0_LQ_BSH_c235028/f1p0/901;i0_LQ_BSH_c79620/f1p3/674;i1_HQ_BSH_c11009/f2p16/1307;i1_HQ_BSH_c17546/f2p0/1696;i1_HQ_BSH_c66679/f2p0/1062;i1_LQ_BSH_c21773/f1p0/1776;i1_LQ_BSH_c25113/f1p0/1051;i1_LQ_BSH_c27160/f1p0/1255;i1_LQ_BSH_c28977/f1p0/1005;i1_LQ_BSH_c36983/f1p38/1180;i1_LQ_BSH_c37357/f1p0/1740;i1_LQ_BSH_c38041/f1p0/1090;i1_LQ_BSH_c42244/f1p88/1917;i1_LQ_BSH_c54102/f1p…	K09658+K03434+K09658+K07541+K05293+K07541+K03857+K07541+K05286+K03861+K03861+K05284+K05289+K07542+K03859+K03434+K03857+K03859+K07542+K05292
Glycerophospholipid metabolism	ko00564	168	i0_HQ_BSH_c12303/f8p4/673;i0_HQ_BSH_c220482/f3p4/907;i0_HQ_BSH_c223734/f6p4/698;i0_HQ_BSH_c3044/f5p1/909;i0_LQ_BSH_c124795/f1p0/571;i0_LQ_BSH_c129540/f1p1/962;i0_LQ_BSH_c132746/f1p3/778;i0_LQ_BSH_c133883/f1p0/739;i0_LQ_BSH_c134941/f1p1/917;i0_LQ_BSH_c13539/f1p4/496;i0_LQ_BSH_c135409/f1p1/736;i0_LQ_BSH_c14424/f1p1/374;i0_LQ_BSH_c158769/f1p1/921;i0_LQ_BSH_c161228/f1p0/723;i0_LQ_BSH_c286356/f1p1/349…	K01047+K13519+K13519+K06130+K00993+K06130+K00999+K13506+K06130+K01047+K14674+K13523+K00630+K00993+K01115+K13508+K00894+K00630+K06130+K06129+K13523+K13506+K06130+K06130+K00894+K06129+K00968+K06130+K13523+K13506+K13508+K00968+K13508+K13510+K06130+K00967+K13523+K00894+K13508+K00981+K00993+K01114+K06130+K00981+K00655+K00993+K06130+K13510+K13508+K06130+K00967+K00967+K06130+K00111+K00999+K13523+K01115+…
Ether lipid metabolism	ko00565	39	i0_HQ_BSH_c12303/f8p4/673;i0_HQ_BSH_c220482/f3p4/907;i0_HQ_BSH_c223734/f6p4/698;i0_LQ_BSH_c124795/f1p0/571;i0_LQ_BSH_c13539/f1p4/496;i0_LQ_BSH_c135409/f1p1/736;i0_LQ_BSH_c161228/f1p0/723;i0_LQ_BSH_c286356/f1p1/349;i1_HQ_BSH_c25210/f5p13/1571;i1_HQ_BSH_c9073/f3p0/1538;i1_HQ_BSH_c9138/f2p3/1846;i1_LQ_BSH_c115276/f1p0/1479;i1_LQ_BSH_c11728/f1p0/1508;i1_LQ_BSH_c19346/f1p0/1091;i1_LQ_BSH_c19735/f1p3/1…	K01047+K13519+K13519+K00993+K01047+K14674+K00993+K01115+K13510+K00993+K01114+K00993+K13510+K01115+K00993+K00993+K00993+K14674+K01114+K00993+K00993+K13510+K00993+K00993+K01115+K13510+K00993+K01114+K13510+K13510+K14674+K13510+K13510+K01115+K01114+K13519+K13510+K01115+K01115
Arachidonic acid metabolism	ko00590	52	i0_HQ_BSH_c12303/f8p4/673;i0_HQ_BSH_c12564/f12p6/713;i0_HQ_BSH_c133907/f3p0/769;i0_HQ_BSH_c182756/f22p7/890;i0_HQ_BSH_c235154/f2p7/826;i0_HQ_BSH_c252158/f80p26/874;i0_HQ_BSH_c252872/f4p7/760;i0_HQ_BSH_c82202/f2p6/782;i0_HQ_BSH_c9115/f17p3/674;i0_LQ_BSH_c100247/f1p1/845;i0_LQ_BSH_c104025/f1p2/723;i0_LQ_BSH_c13539/f1p4/496;i0_LQ_BSH_c135409/f1p1/736;i0_LQ_BSH_c136029/f1p0/968;i0_LQ_BSH_c136509/f1p6…	K01047+K00432+K00432+K00432+K00432+K00432+K00432+K00432+K00432+K00432+K00432+K01047+K14674+K00681+K00432+K00432+K00432+K00432+K00432+K00432+K00432+K00681+K00432+K00432+K00432+K00432+K00432+K00432+K00432+K00432+K00432+K00432+K00432+K00432+K00432+K14674+K00432+K05309+K00432+K00432+K00432+K00432+K00432+K00432+K05309+K00432+K00432+K00681+K14674+K00681+K00432+K05309
Linoleic acid metabolism	ko00591	1	i2_LQ_BSH_c2739/f1p2/2984;	K00454
alpha-Linolenic acid metabolism	ko00592	46	i0_HQ_BSH_c12303/f8p4/673;i0_LQ_BSH_c102194/f1p0/793;i0_LQ_BSH_c10771/f1p0/750;i0_LQ_BSH_c11422/f1p2/848;i0_LQ_BSH_c128008/f1p0/807;i0_LQ_BSH_c13539/f1p4/496;i0_LQ_BSH_c135409/f1p1/736;i0_LQ_BSH_c158036/f1p6/678;i0_LQ_BSH_c42082/f1p4/908;i0_LQ_BSH_c42838/f2p1/667;i0_LQ_BSH_c42913/f1p0/942;i0_LQ_BSH_c56002/f1p0/751;i0_LQ_BSH_c59666/f1p0/761;i0_LQ_BSH_c75210/f1p9/846;i1_HQ_BSH_c1632/f17p15/1528;i1_…	K01047+K05894+K05894+K00232+K05894+K01047+K14674+K00232+K00232+K05894+K05894+K05894+K00232+K00232+K00232+K00232+K10526+K14674+K00232+K00232+K00232+K00232+K00232+K00232+K00232+K10526+K10526+K01723+K00232+K00232+K00232+K00232+K14674+K00232+K00232+K00232+K00454+K00232+K10526+K00232+K00232+K00232+K00232+K00232+K00232+K00232
Sphingolipid metabolism	ko00600	48	i0_LQ_BSH_c134781/f1p0/809;i0_LQ_BSH_c200681/f1p5/660;i0_LQ_BSH_c24805/f1p3/914;i0_LQ_BSH_c55267/f1p2/659;i0_LQ_BSH_c56108/f1p4/770;i0_LQ_BSH_c6848/f1p0/772;i0_LQ_BSH_c73727/f1p0/947;i0_LQ_BSH_c80840/f1p2/728;i1_HQ_BSH_c124463/f5p0/1371;i1_HQ_BSH_c26722/f5p0/1202;i1_HQ_BSH_c26914/f7p0/1620;i1_HQ_BSH_c4491/f2p0/1766;i1_HQ_BSH_c48506/f5p0/1497;i1_HQ_BSH_c8285/f2p0/1920;i1_LQ_BSH_c10072/f1p3/1328;i1…	K04715+K01190+K04708+K07407+K04708+K12309+K04715+K04711+K04711+K04711+K07407+K00654+K07407+K01634+K07407+K04718+K00654+K00654+K04708+K04708+K07407+K00654+K01190+K00654+K04711+K04718+K00654+K07407+K04718+K00654+K04718+K07407+K07407+K04711+K00654+K12349+K12349+K07407+K00654+K12349+K12349+K00654+K01634+K00654+K12349+K12349+K01190+K04718
Glycosphingolipid biosynthesis - globo series	ko00603	16	i0_LQ_BSH_c55267/f1p2/659;i0_LQ_BSH_c86905/f1p3/402;i1_HQ_BSH_c12604/f4p0/1902;i1_HQ_BSH_c26914/f7p0/1620;i1_HQ_BSH_c48506/f5p0/1497;i1_LQ_BSH_c10072/f1p3/1328;i1_LQ_BSH_c1134/f9p0/1857;i1_LQ_BSH_c20878/f1p0/1622;i1_LQ_BSH_c40658/f1p0/1550;i1_LQ_BSH_c5259/f1p6/1393;i1_LQ_BSH_c74303/f1p0/1429;i1_LQ_BSH_c78245/f1p0/1764;i1_LQ_BSH_c79895/f1p0/1686;i2_LQ_BSH_c10398/f1p0/2038;i2_LQ_BSH_c2164/f1p0/2325…	K07407+K12373+K12373+K07407+K07407+K07407+K12373+K07407+K12373+K07407+K07407+K01988+K07407+K12373+K07407+K12373
Glycosphingolipid biosynthesis - ganglio series	ko00604	7	i0_LQ_BSH_c6848/f1p0/772;i0_LQ_BSH_c86905/f1p3/402;i1_HQ_BSH_c12604/f4p0/1902;i1_LQ_BSH_c1134/f9p0/1857;i1_LQ_BSH_c40658/f1p0/1550;i2_LQ_BSH_c10398/f1p0/2038;i3_LQ_BSH_c146/f1p0/3764;	K12309+K12373+K12373+K12373+K12373+K12373+K12373
Pyruvate metabolism	ko00620	429	i0_HQ_BSH_c202182/f3p5/921;i0_HQ_BSH_c231166/f5p16/913;i0_HQ_BSH_c35013/f3p13/912;i0_HQ_BSH_c3712/f2p5/680;i0_HQ_BSH_c41966/f4p10/542;i0_HQ_BSH_c73333/f4p0/809;i0_HQ_BSH_c74212/f2p6/758;i0_HQ_BSH_c9878/f2p7/653;i0_LQ_BSH_c103164/f1p0/823;i0_LQ_BSH_c103533/f1p33/963;i0_LQ_BSH_c11217/f2p1/840;i0_LQ_BSH_c115314/f1p6/494;i0_LQ_BSH_c11713/f1p39/683;i0_LQ_BSH_c12090/f1p0/758;i0_LQ_BSH_c12823/f1p3/687;i…	K01759+K01610+K01069+K01006+K00873+K01512+K00026+K00026+K00626+K00029+K01006+K01595+K00025+K00029+K00161+K02160+K00382+K00161+K01759+K01638+K11262+K00026+K00382+K01638+K01649+K00873+K00029+K01759+K01759+K00627+K01895+K00026+K00162+K01006+K11262+K00162+K00627+K11262+K00873+K00128+K00873+K00873+K01006+K00026+K00873+K01895+K01759+K00161+K01006+K01512+K00026+K00128+K01961+K00029+K00025+K00627+K02160+…
Glyoxylate and dicarboxylate metabolism	ko00630	1503	i0_HQ_BSH_c140248/f4p2/707;i0_HQ_BSH_c146442/f2p0/711;i0_HQ_BSH_c152021/f4p1/795;i0_HQ_BSH_c16423/f5p0/824;i0_HQ_BSH_c170859/f2p4/802;i0_HQ_BSH_c204977/f2p7/671;i0_HQ_BSH_c220464/f14p5/880;i0_HQ_BSH_c223343/f2p1/780;i0_HQ_BSH_c2294/f4p16/881;i0_HQ_BSH_c235502/f5p1/679;i0_HQ_BSH_c23726/f2p35/704;i0_HQ_BSH_c255218/f2p12/685;i0_HQ_BSH_c33208/f5p13/935;i0_HQ_BSH_c35638/f2p0/753;i0_HQ_BSH_c41847/f2p7/…
1p0/1989;i1_LQ_BSH_c114383/f1p0/1255;i1_LQ_BSH_c114734/f1p0/1517;i1_LQ_BSH_c114770/f1p0/1284;i1_LQ_BSH_c115080/f1p0/1261;i1_LQ_BSH_c115084/f1p5/1372;i1_LQ_BSH_c115086/f1p0/1654;i1_LQ_BSH_c115470/f1p0/1897;i1_LQ_BSH_c115562/f1p0/1364;i1_LQ_BSH_c115637/f1p0/1363;i1_LQ_BSH_c115991/f1p0/1821;i1_LQ_BSH_c116270/f1p0/1412;i1_LQ_BSH_c116458/f1p0/1557;i1_LQ_BSH_c116804/f1p0/1739;i1_LQ_BSH_c117331/f1p0/134…	K01602+K01602+K01602+K01602+K01602+K01602+K01602+K01602+K01602+K01602+K11517+K01602+K01602+K01602+K01602+K11517+K01602+K01602+K01602+K00026+K00026+K01602+K01602+K01602+K01602+K01602+K01602+K01602+K01602+K01602+K01602+K01602+K01602+K01602+K01602+K01602+K01602+K01602+K01602+K01602+K01602+K01602+K01602+K01602+K01602+K00626+K01602+K01602+K01602+K01681+K01602+K01602+K01602+K01602+K01602+K01602+K01602+…
Propanoate metabolism	ko00640	152	i0_HQ_BSH_c102932/f2p10/767;i0_HQ_BSH_c59610/f2p1/492;i0_LQ_BSH_c103164/f1p0/823;i0_LQ_BSH_c128367/f1p1/833;i0_LQ_BSH_c131207/f1p5/838;i0_LQ_BSH_c155583/f1p0/747;i0_LQ_BSH_c168407/f1p10/924;i0_LQ_BSH_c217784/f1p0/402;i0_LQ_BSH_c24382/f1p0/695;i0_LQ_BSH_c28734/f1p0/455;i0_LQ_BSH_c2986/f2p0/754;i0_LQ_BSH_c36566/f1p4/750;i0_LQ_BSH_c54607/f1p3/1010;i0_LQ_BSH_c74636/f1p10/967;i0_LQ_BSH_c81564/f1p5/105…	K01692+K01692+K00626+K02160+K05605+K11262+K01692+K01895+K11262+K11262+K01692+K00128+K01895+K01692+K00140+K00128+K01961+K02160+K01899+K00016+K05605+K00140+K14085+K01900+K01899+K02160+K00626+K00626+K01899+K00128+K00128+K01900+K00128+K05605+K14085+K00626+K00626+K00128+K11262+K01961+K01692+K00128+K00128+K01692+K00128+K01895+K01900+K01692+K01899+K02160+K00128+K02160+K00626+K00128+K01900+K05605+K14085+…
Butanoate metabolism	ko00650	120	i0_HQ_BSH_c102932/f2p10/767;i0_HQ_BSH_c2501/f4p12/990;i0_HQ_BSH_c59610/f2p1/492;i0_LQ_BSH_c103164/f1p0/823;i0_LQ_BSH_c103248/f1p0/655;i0_LQ_BSH_c12823/f1p3/687;i0_LQ_BSH_c135356/f1p0/755;i0_LQ_BSH_c164230/f1p2/808;i0_LQ_BSH_c168407/f1p10/924;i0_LQ_BSH_c228058/f1p12/711;i0_LQ_BSH_c26028/f1p3/719;i0_LQ_BSH_c2986/f2p0/754;i0_LQ_BSH_c35925/f1p9/932;i0_LQ_BSH_c39187/f1p1/605;i0_LQ_BSH_c4593/f1p1/897;i…	K01692+K00074+K01692+K00626+K01580+K00161+K00161+K00135+K01692+K00162+K00162+K01692+K00074+K01580+K01640+K00161+K01692+K01580+K01580+K01641+K00161+K00161+K00162+K00162+K00626+K00626+K00135+K00135+K01580+K01641+K00162+K01640+K00162+K00626+K00161+K00626+K01692+K00162+K00161+K01692+K01653+K00161+K00161+K00074+K00162+K00161+K00074+K00162+K00162+K01692+K00626+K00626+K00161+K01641+K00162+K01641+K01640+…
C5-Branched dibasic acid metabolism	ko00660	40	i0_HQ_BSH_c58476/f2p18/984;i0_LQ_BSH_c157920/f1p20/981;i0_LQ_BSH_c199804/f1p18/690;i0_LQ_BSH_c58185/f1p13/512;i1_HQ_BSH_c109416/f9p0/1764;i1_HQ_BSH_c47953/f26p0/1083;i1_HQ_BSH_c7678/f2p0/1686;i1_HQ_BSH_c79090/f2p0/1773;i1_LQ_BSH_c100604/f1p1/1145;i1_LQ_BSH_c103330/f1p0/1011;i1_LQ_BSH_c121386/f1p0/1007;i1_LQ_BSH_c122764/f1p0/1005;i1_LQ_BSH_c128776/f2p0/1008;i1_LQ_BSH_c135388/f1p0/987;i1_LQ_BSH_c13…	K01704+K01704+K01704+K01704+K01703+K01704+K01653+K01703+K01704+K01704+K01704+K01704+K01704+K01704+K01704+K01704+K01703+K01704+K01653+K01653+K01704+K01704+K01703+K01652+K01703+K01704+K01703+K01653+K01653+K01653+K01704+K01704+K01703+K01652+K01652+K01652+K01652+K01703+K01703+K01703
One carbon pool by folate	ko00670	111	i0_HQ_BSH_c37791/f2p5/780;i0_LQ_BSH_c101667/f1p5/775;i0_LQ_BSH_c10322/f1p4/907;i0_LQ_BSH_c105239/f1p1/769;i0_LQ_BSH_c134024/f1p0/881;i0_LQ_BSH_c161288/f1p1/920;i0_LQ_BSH_c161913/f1p4/693;i0_LQ_BSH_c57021/f1p28/1020;i0_LQ_BSH_c60039/f1p1/874;i0_LQ_BSH_c9184/f1p11/690;i1_HQ_BSH_c10837/f2p0/1871;i1_HQ_BSH_c12165/f3p0/1082;i1_HQ_BSH_c124704/f2p3/1028;i1_HQ_BSH_c13572/f2p1/1921;i1_HQ_BSH_c18972/f2p0/1…	K00600+K00602+K13998+K01934+K00600+K01934+K00600+K00600+K01433+K00605+K00600+K01433+K00297+K00600+K00601+K00605+K00600+K00600+K00600+K00600+K00600+K00600+K00600+K00600+K00605+K00600+K00605+K00297+K00600+K00600+K00600+K00600+K00600+K00605+K00605+K00600+K00605+K00600+K01934+K00600+K01934+K00605+K00600+K00605+K00600+K00605+K00605+K00600+K00600+K00605+K00600+K00600+K00600+K00600+K00600+K00600+K01934+…
Carbon fixation in photosynthetic organisms	ko00710	1835	i0_HQ_BSH_c140248/f4p2/707;i0_HQ_BSH_c146442/f2p0/711;i0_HQ_BSH_c152021/f4p1/795;i0_HQ_BSH_c158682/f2p119/1073;i0_HQ_BSH_c16423/f5p0/824;i0_HQ_BSH_c170859/f2p4/802;i0_HQ_BSH_c204977/f2p7/671;i0_HQ_BSH_c220464/f14p5/880;i0_HQ_BSH_c223343/f2p1/780;i0_HQ_BSH_c2294/f4p16/881;i0_HQ_BSH_c231166/f5p16/913;i0_HQ_BSH_c235502/f5p1/679;i0_HQ_BSH_c24008/f2p2/837;i0_HQ_BSH_c253236/f6p34/984;i0_HQ_BSH_c255218/…
_BSH_c10593/f9p0/1931;i1_HQ_BSH_c1069/f23p33/1711;i1_HQ_BSH_c109691/f37p0/1829;i1_HQ_BSH_c110420/f54p0/1551;i1_HQ_BSH_c112380/f2p0/1752;i1_HQ_BSH_c124490/f13p1/1445;i1_HQ_BSH_c124732/f13p9/1546;i1_HQ_BSH_c125066/f5p0/1571;i1_HQ_BSH_c125131/f8p0/1142;i1_HQ_BSH_c125292/f6p0/1103;i1_HQ_BSH_c125301/f32p0/1534;i1_HQ_BSH_c125313/f10p0/1351;i1_HQ_BSH_c1254/f22p0/1256;i1_HQ_BSH_c125437/f4p0/1162;i1_HQ_BS…	K01602+K01602+K01602+K01803+K01602+K01602+K01602+K01602+K01602+K01602+K01610+K01602+K00615+K01623+K01602+K01602+K01602+K01006+K01602+K00873+K01602+K01602+K05298+K01807+K01602+K00026+K00026+K01602+K01602+K01602+K01602+K01602+K01602+K01602+K01602+K01602+K01602+K01602+K01602+K01623+K01602+K01602+K01602+K00927+K01602+K01602+K01602+K01602+K01602+K01602+K01602+K01602+K01602+K01602+K01602+K01602+K00029+…
Thiamine metabolism	ko00730	19	i0_LQ_BSH_c135457/f1p1/736;i0_LQ_BSH_c135903/f1p1/818;i0_LQ_BSH_c136809/f1p8/995;i0_LQ_BSH_c91581/f1p7/396;i0_LQ_BSH_c9603/f1p0/921;i1_HQ_BSH_c107987/f2p0/1629;i1_HQ_BSH_c25782/f2p7/1264;i1_HQ_BSH_c43559/f2p0/1037;i1_HQ_BSH_c5172/f3p0/1644;i1_HQ_BSH_c6046/f3p0/1750;i1_HQ_BSH_c6815/f2p0/1706;i1_LQ_BSH_c10103/f1p0/1983;i1_LQ_BSH_c26138/f1p0/1060;i1_LQ_BSH_c26454/f2p9/1630;i1_LQ_BSH_c4029/f1p0/1185;…	K06928+K11717+K03147+K03147+K00949+K04487+K00949+K00878+K04487+K04487+K04487+K14153+K00878+K04487+K00949+K03147+K00878+K03147+K03147
Riboflavin metabolism	ko00740	35	i0_HQ_BSH_c140231/f2p2/478;i0_LQ_BSH_c103009/f1p0/960;i0_LQ_BSH_c137118/f1p1/804;i0_LQ_BSH_c159044/f1p2/624;i0_LQ_BSH_c177409/f1p2/458;i0_LQ_BSH_c235644/f1p0/648;i1_HQ_BSH_c18753/f2p0/1733;i1_HQ_BSH_c26322/f4p11/1513;i1_HQ_BSH_c38491/f2p0/1143;i1_HQ_BSH_c56642/f2p0/1253;i1_HQ_BSH_c87134/f3p0/1860;i1_HQ_BSH_c90585/f3p0/1799;i1_LQ_BSH_c100738/f1p0/1359;i1_LQ_BSH_c115827/f1p0/1695;i1_LQ_BSH_c22898/f…	K00794+K14652+K00793+K00793+K00793+K14652+K14652+K00861+K00793+K00793+K14652+K14652+K00793+K00861+K00793+K00794+K11752+K00793+K00793+K00861+K01078+K00793+K00793+K14652+K00793+K00861+K14652+K00794+K14652+K14652+K01078+K00953+K14652+K14652+K00953
Vitamin B6 metabolism	ko00750	33	i0_HQ_BSH_c25625/f9p3/994;i0_LQ_BSH_c102654/f1p4/607;i0_LQ_BSH_c10779/f1p7/977;i0_LQ_BSH_c114540/f1p2/398;i0_LQ_BSH_c162422/f1p35/611;i0_LQ_BSH_c216570/f1p4/428;i0_LQ_BSH_c36169/f1p12/851;i0_LQ_BSH_c9936/f1p7/544;i1_HQ_BSH_c2470/f4p0/1661;i1_HQ_BSH_c2563/f6p0/1572;i1_HQ_BSH_c87841/f6p0/1380;i1_HQ_BSH_c88939/f4p0/1009;i1_HQ_BSH_c9154/f8p0/1789;i1_LQ_BSH_c104678/f1p8/1054;i1_LQ_BSH_c104915/f1p0/177…	K13248+K00831+K08681+K13248+K06215+K00831+K06215+K08681+K01733+K00831+K06215+K08681+K01733+K06215+K01733+K06215+K06215+K06215+K13248+K06215+K00868+K06215+K06215+K00831+K00868+K06215+K01733+K06215+K06215+K00831+K01733+K00868+K06215
Nicotinate and nicotinamide metabolism	ko00760	47	i0_LQ_BSH_c159647/f1p1/695;i0_LQ_BSH_c161445/f1p0/990;i0_LQ_BSH_c177697/f1p1/483;i0_LQ_BSH_c196599/f1p0/836;i0_LQ_BSH_c232623/f1p0/1008;i0_LQ_BSH_c248916/f1p0/430;i0_LQ_BSH_c261876/f1p0/761;i0_LQ_BSH_c53061/f1p2/788;i0_LQ_BSH_c73448/f1p1/935;i1_HQ_BSH_c13027/f2p0/1638;i1_HQ_BSH_c23911/f3p0/1224;i1_HQ_BSH_c25653/f2p0/1472;i1_HQ_BSH_c90598/f2p0/1531;i1_LQ_BSH_c105145/f1p2/1014;i1_LQ_BSH_c11575/f1p0…	K03426+K01950+K01950+K01950+K00767+K03426+K06210+K03426+K03787+K03787+K03787+K03426+K01950+K06210+K03787+K00858+K00767+K06210+K00858+K00767+K06210+K03426+K03426+K03787+K03787+K03787+K00763+K06210+K00767+K00858+K00858+K03426+K00763+K00278+K00858+K00858+K03426+K00763+K01950+K03517+K00763+K01950+K01950+K00763+K00763+K01950+K00323
Pantothenate and CoA biosynthesis	ko00770	87	i0_HQ_BSH_c12448/f9p3/598;i0_HQ_BSH_c206117/f2p2/407;i0_HQ_BSH_c37655/f5p3/937;i0_HQ_BSH_c37728/f2p3/868;i0_LQ_BSH_c100179/f1p2/547;i0_LQ_BSH_c10388/f1p75/699;i0_LQ_BSH_c12838/f1p3/948;i0_LQ_BSH_c135534/f1p0/747;i0_LQ_BSH_c157967/f1p1/705;i0_LQ_BSH_c167849/f1p1/784;i0_LQ_BSH_c180990/f1p0/435;i0_LQ_BSH_c195792/f1p0/565;i0_LQ_BSH_c25192/f1p2/727;i0_LQ_BSH_c34334/f1p3/926;i0_LQ_BSH_c41850/f1p33/517;…	K01598+K00207+K01598+K00859+K00606+K00053+K00859+K00053+K00053+K01598+K00053+K00826+K01922+K01598+K00053+K00826+K01922+K00826+K00826+K00053+K00826+K01431+K01918+K00826+K00826+K01653+K00826+K00053+K01922+K00053+K00053+K01922+K00053+K00859+K01922+K01687+K00053+K00053+K00053+K00053+K00053+K00826+K01653+K00053+K01464+K00053+K01653+K01652+K01922+K00207+K00053+K00053+K00826+K00053+K00606+K01653+K00053+…
Biotin metabolism	ko00780	11	i1_HQ_BSH_c18288/f9p0/1448;i1_HQ_BSH_c4395/f2p2/1475;i1_LQ_BSH_c23638/f1p0/1182;i1_LQ_BSH_c27247/f1p0/1623;i1_LQ_BSH_c34606/f1p0/1408;i1_LQ_BSH_c40804/f1p4/1762;i1_LQ_BSH_c55145/f1p0/1357;i1_LQ_BSH_c55317/f1p0/1356;i1_LQ_BSH_c71755/f1p0/1518;i3_LQ_BSH_c658/f1p0/3731;i3_LQ_BSH_c984/f1p0/3373;	K01012+K01942+K01012+K01942+K01012+K00652+K01942+K01942+K01012+K00833+K00833
Lipoic acid metabolism	ko00785	12	i0_LQ_BSH_c132918/f1p0/862;i0_LQ_BSH_c21530/f1p0/803;i1_HQ_BSH_c1552/f13p0/1368;i1_LQ_BSH_c113581/f1p0/1255;i1_LQ_BSH_c136318/f1p0/1002;i1_LQ_BSH_c25121/f1p14/1263;i1_LQ_BSH_c54154/f1p0/1300;i1_LQ_BSH_c55841/f1p10/1373;i1_LQ_BSH_c71530/f1p0/1346;i1_LQ_BSH_c78359/f1p0/1360;i1_LQ_BSH_c79877/f1p11/1466;i1_LQ_BSH_c8768/f1p5/1098;	K03801+K03644+K03644+K03644+K03801+K03644+K03644+K03801+K03644+K03644+K03644+K03801
Folate biosynthesis	ko00790	30	i0_LQ_BSH_c10322/f1p4/907;i0_LQ_BSH_c159140/f1p2/815;i0_LQ_BSH_c21102/f1p0/502;i0_LQ_BSH_c24923/f3p2/573;i1_HQ_BSH_c11102/f10p19/1869;i1_HQ_BSH_c2828/f5p4/1385;i1_HQ_BSH_c33523/f2p0/1883;i1_HQ_BSH_c4175/f2p0/1907;i1_HQ_BSH_c51011/f2p0/1969;i1_LQ_BSH_c24136/f1p0/1056;i1_LQ_BSH_c26728/f1p1/1678;i1_LQ_BSH_c33305/f2p0/1196;i1_LQ_BSH_c37117/f1p0/1526;i1_LQ_BSH_c41576/f1p0/1931;i1_LQ_BSH_c56568/f1p0/19…	K13998+K01633+K01930+K01633+K01495+K01307+K01930+K01930+K01930+K01113+K13950+K01307+K01930+K01930+K01930+K01930+K13941+K13998+K01307+K01495+K01930+K01930+K13998+K01930+K13998+K13998+K13950+K13950+K13998+K13998
Porphyrin and chlorophyll metabolism	ko00860	214	i0_HQ_BSH_c127704/f2p11/933;i0_HQ_BSH_c159366/f2p5/1007;i0_HQ_BSH_c40816/f3p17/865;i0_HQ_BSH_c53480/f2p0/962;i0_HQ_BSH_c6437/f3p0/517;i0_HQ_BSH_c8168/f2p6/646;i0_LQ_BSH_c104111/f1p1/837;i0_LQ_BSH_c10896/f1p7/797;i0_LQ_BSH_c126283/f1p0/984;i0_LQ_BSH_c14264/f1p14/447;i0_LQ_BSH_c155666/f1p7/549;i0_LQ_BSH_c156574/f2p10/1000;i0_LQ_BSH_c158104/f1p0/884;i0_LQ_BSH_c196747/f1p3/748;i0_LQ_BSH_c198733/f1p0/…	K00522+K00522+K00522+K00510+K00522+K00522+K13606+K00522+K03404+K04035+K00228+K00522+K01772+K10960+K00510+K00522+K00522+K00522+K00218+K00231+K03403+K00510+K01845+K01885+K00522+K00522+K00522+K01885+K00522+K00231+K00522+K00231+K00510+K00231+K10960+K00522+K00228+K00522+K01845+K13606+K00510+K02492+K13545+K02492+K01845+K00522+K10960+K03405+K01719+K01749+K02257+K10960+K13071+K02492+K04035+K03428+K01599+…
Terpenoid backbone biosynthesis	ko00900	154	i0_HQ_BSH_c11344/f6p4/871;i0_HQ_BSH_c12599/f8p3/799;i0_HQ_BSH_c2950/f11p4/834;i0_HQ_BSH_c9301/f5p4/823;i0_LQ_BSH_c100973/f1p1/505;i0_LQ_BSH_c103164/f1p0/823;i0_LQ_BSH_c126571/f1p4/839;i0_LQ_BSH_c13026/f1p5/607;i0_LQ_BSH_c159096/f1p4/781;i0_LQ_BSH_c159767/f1p3/759;i0_LQ_BSH_c161044/f1p7/784;i0_LQ_BSH_c190733/f1p6/1024;i0_LQ_BSH_c196747/f1p3/748;i0_LQ_BSH_c199312/f1p1/843;i0_LQ_BSH_c20061/f1p0/599;…	K01770+K11778+K01770+K01770+K03527+K00626+K01770+K01823+K00787+K01597+K01823+K01823+K10960+K13789+K00787+K03527+K11778+K01662+K03527+K01770+K01597+K01823+K01641+K10960+K11778+K01597+K00626+K00626+K00991+K13789+K03527+K00919+K10960+K11778+K01641+K11778+K10960+K03527+K00021+K13789+K00626+K01823+K00991+K00626+K13789+K01823+K00938+K00099+K01823+K10960+K00099+K01662+K01662+K00787+K00099+K11778+K01597+…
Limonene and pinene degradation	ko00903	52	i0_HQ_BSH_c102932/f2p10/767;i0_HQ_BSH_c59610/f2p1/492;i0_LQ_BSH_c168407/f1p10/924;i0_LQ_BSH_c2986/f2p0/754;i0_LQ_BSH_c36566/f1p4/750;i0_LQ_BSH_c74636/f1p10/967;i0_LQ_BSH_c84065/f1p21/842;i1_HQ_BSH_c3284/f2p0/1584;i1_HQ_BSH_c33536/f2p0/1620;i1_HQ_BSH_c39372/f2p1/1795;i1_HQ_BSH_c50921/f2p0/1607;i1_HQ_BSH_c52827/f2p0/1106;i1_HQ_BSH_c6018/f5p0/1775;i1_HQ_BSH_c67154/f74p1/1767;i1_HQ_BSH_c69815/f2p0/14…	K01692+K01692+K01692+K01692+K00128+K01692+K00128+K00128+K00128+K00128+K00128+K01692+K00128+K00128+K01692+K00128+K01692+K00128+K00128+K00128+K00128+K00128+K00128+K00128+K01692+K00128+K00128+K00128+K00128+K00128+K00128+K00128+K00128+K00128+K01692+K01692+K00128+K00128+K00128+K00128+K00128+K01692+K01692+K00128+K00128+K01692+K00128+K00128+K00128+K00128+K00128+K00128
Diterpenoid biosynthesis	ko00904	14	i0_LQ_BSH_c74735/f1p1/805;i0_LQ_BSH_c76845/f1p1/873;i1_HQ_BSH_c27547/f3p0/1471;i1_HQ_BSH_c7640/f4p0/1294;i1_LQ_BSH_c113643/f1p0/1701;i1_LQ_BSH_c17828/f1p0/1472;i1_LQ_BSH_c26958/f1p0/1825;i1_LQ_BSH_c36607/f1p0/1925;i1_LQ_BSH_c39606/f1p0/1184;i1_LQ_BSH_c55781/f1p0/1388;i1_LQ_BSH_c76927/f1p0/1860;i1_LQ_BSH_c79186/f1p0/1315;i1_LQ_BSH_c96970/f1p0/1074;i2_LQ_BSH_c3156/f1p0/2823;	K04122+K05282+K05282+K04125+K04122+K04121+K04122+K04122+K04125+K04125+K04122+K04122+K04123+K04121
Brassinosteroid biosynthesis	ko00905	9	i0_LQ_BSH_c12400/f1p4/837;i1_HQ_BSH_c34455/f2p0/1595;i1_HQ_BSH_c6829/f7p0/1620;i1_LQ_BSH_c24918/f1p21/1497;i1_LQ_BSH_c39808/f1p0/1364;i1_LQ_BSH_c43562/f1p0/1529;i1_LQ_BSH_c7209/f1p0/1249;i1_LQ_BSH_c72243/f1p0/1262;i1_LQ_BSH_c76594/f1p0/1244;	K09588+K09588+K09588+K09591+K09591+K12637+K12639+K09591+K09591
Carotenoid biosynthesis	ko00906	55	i0_HQ_BSH_c171671/f2p2/474;i0_LQ_BSH_c155970/f1p2/840;i0_LQ_BSH_c199915/f1p4/618;i0_LQ_BSH_c24889/f1p1/775;i0_LQ_BSH_c33735/f1p7/523;i0_LQ_BSH_c34777/f1p6/621;i0_LQ_BSH_c38920/f1p0/721;i0_LQ_BSH_c54286/f1p3/645;i0_LQ_BSH_c7366/f1p3/605;i1_HQ_BSH_c125138/f2p0/1756;i1_HQ_BSH_c13366/f2p0/1956;i1_HQ_BSH_c18326/f3p0/1982;i1_HQ_BSH_c25436/f5p0/1823;i1_HQ_BSH_c33362/f2p0/1764;i1_HQ_BSH_c40522/f2p0/1174;…	K00514+K02293+K02294+K09843+K02294+K02294+K09843+K02291+K09839+K06444+K02291+K09843+K09839+K02291+K02294+K00514+K02293+K09841+K09840+K09835+K02291+K02294+K06444+K02291+K09843+K09843+K09840+K02294+K02291+K09840+K02294+K02294+K06444+K09840+K09840+K02293+K09839+K02294+K09839+K09840+K09843+K14606+K09838+K00514+K02293+K09840+K02293+K09837+K02291+K02293+K09837+K09840+K09843+K09838+K09840
Zeatin biosynthesis	ko00908	31	i0_LQ_BSH_c199395/f1p1/697;i0_LQ_BSH_c21222/f2p5/796;i0_LQ_BSH_c76988/f1p2/654;i0_LQ_BSH_c82765/f1p1/981;i0_LQ_BSH_c92631/f1p6/390;i1_HQ_BSH_c109748/f4p0/1622;i1_HQ_BSH_c12455/f2p0/1789;i1_HQ_BSH_c2150/f3p8/1599;i1_HQ_BSH_c2638/f11p0/1619;i1_HQ_BSH_c2861/f9p0/1592;i1_HQ_BSH_c2940/f3p2/1690;i1_HQ_BSH_c3201/f5p0/1769;i1_HQ_BSH_c41003/f2p0/1065;i1_HQ_BSH_c58589/f2p0/1636;i1_LQ_BSH_c11630/f1p7/1953;i…	K10760+K00279+K13495+K13495+K00279+K13495+K13495+K13495+K13495+K13495+K13495+K00279+K10760+K00791+K00279+K10717+K13495+K00791+K00279+K13495+K00279+K10760+K00279+K00279+K00279+K13495+K13495+K00279+K13495+K13496+K00279
Nitrogen metabolism	ko00910	349	i0_HQ_BSH_c12984/f2p15/711;i0_HQ_BSH_c19521/f2p4/809;i0_HQ_BSH_c223608/f2p21/747;i0_HQ_BSH_c3003/f14p21/917;i0_HQ_BSH_c37280/f2p92/675;i0_LQ_BSH_c10045/f5p3/993;i0_LQ_BSH_c103322/f1p6/928;i0_LQ_BSH_c107082/f1p3/656;i0_LQ_BSH_c130603/f1p3/665;i0_LQ_BSH_c133431/f1p13/788;i0_LQ_BSH_c133767/f1p0/940;i0_LQ_BSH_c14380/f1p4/426;i0_LQ_BSH_c145355/f1p21/678;i0_LQ_BSH_c14594/f1p38/454;i0_LQ_BSH_c158758/f1p…	K01725+K00284+K01725+K01725+K01673+K01674+K00261+K00264+K10775+K01953+K01674+K01673+K01725+K01673+K00261+K01725+K00264+K01725+K01725+K10775+K01673+K01915+K01674+K01674+K00261+K00261+K01673+K01915+K01725+K00605+K00261+K01673+K01673+K01915+K01673+K01673+K01915+K01673+K01455+K00261+K01915+K00261+K01915+K01760+K00605+K01673+K01915+K01673+K10775+K00261+K01673+K01455+K00261+K01673+K00264+K01673+K01673+…
Sulfur metabolism	ko00920	102	i0_HQ_BSH_c21071/f2p8/835;i0_HQ_BSH_c82851/f2p6/605;i0_LQ_BSH_c132913/f1p6/698;i0_LQ_BSH_c13913/f1p1/426;i0_LQ_BSH_c158548/f1p0/569;i0_LQ_BSH_c161312/f1p8/855;i0_LQ_BSH_c199397/f1p0/907;i0_LQ_BSH_c58068/f1p6/757;i0_LQ_BSH_c60053/f1p3/860;i0_LQ_BSH_c6448/f1p27/789;i1_HQ_BSH_c106863/f3p1/1802;i1_HQ_BSH_c110333/f29p0/1516;i1_HQ_BSH_c125112/f15p0/1886;i1_HQ_BSH_c17862/f4p27/1385;i1_HQ_BSH_c19010/f4p0…	K00387+K00640+K01739+K01082+K01739+K00387+K01738+K00640+K13811+K01738+K13811+K01738+K01739+K00640+K01760+K00640+K01107+K13034+K00387+K00640+K01082+K00860+K01738+K01738+K13811+K13811+K00640+K01738+K00640+K00640+K01738+K01738+K01738+K01739+K00640+K00640+K00640+K00640+K00640+K01738+K01738+K13034+K01738+K01738+K01739+K01760+K01760+K01738+K01738+K01738+K13034+K13811+K00640+K00640+K01738+K01738+K01738+…
Phenylpropanoid biosynthesis	ko00940	357	i0_HQ_BSH_c10304/f3p10/805;i0_HQ_BSH_c150292/f23p32/999;i0_HQ_BSH_c169530/f10p30/924;i0_HQ_BSH_c17003/f29p17/974;i0_HQ_BSH_c171555/f2p26/1045;i0_HQ_BSH_c18102/f2p12/813;i0_HQ_BSH_c219356/f45p31/937;i0_HQ_BSH_c223359/f3p29/996;i0_HQ_BSH_c229670/f3p31/991;i0_HQ_BSH_c253278/f5p28/732;i0_HQ_BSH_c253290/f3p10/875;i0_HQ_BSH_c57606/f3p31/1003;i0_HQ_BSH_c81064/f2p6/969;i0_HQ_BSH_c93232/f19p21/877;i0_LQ_B…	K00083+K00588+K00588+K00588+K00430+K00430+K00588+K00588+K00588+K05350+K00430+K00588+K00588+K11188+K00588+K11188+K00430+K00430+K00588+K00588+K00588+K11188+K00487+K00430+K10775+K12356+K00430+K11188+K00487+K01188+K00588+K00588+K00588+K00430+K00588+K00430+K00588+K00588+K00083+K09753+K00430+K00430+K10775+K11188+K00487+K11188+K00430+K00430+K01904+K00588+K11188+K00083+K05349+K11188+K00588+K00588+K00083+…
Flavonoid biosynthesis	ko00941	190	i0_HQ_BSH_c120002/f20p18/952;i0_HQ_BSH_c120018/f95p0/870;i0_HQ_BSH_c149944/f14p16/904;i0_HQ_BSH_c150292/f23p32/999;i0_HQ_BSH_c169530/f10p30/924;i0_HQ_BSH_c17003/f29p17/974;i0_HQ_BSH_c20726/f3p1/889;i0_HQ_BSH_c219356/f45p31/937;i0_HQ_BSH_c220563/f4p4/949;i0_HQ_BSH_c223359/f3p29/996;i0_HQ_BSH_c229670/f3p31/991;i0_HQ_BSH_c35387/f3p0/916;i0_HQ_BSH_c47911/f47p20/865;i0_HQ_BSH_c51887/f2p16/852;i0_HQ_BS…	K01859+K01859+K01859+K00588+K00588+K00588+K01859+K00588+K01859+K00588+K00588+K01859+K01859+K01859+K00588+K01859+K00588+K01859+K00588+K01859+K00091+K00588+K00588+K00588+K01859+K01859+K01859+K00487+K01859+K00487+K01859+K00588+K01859+K01859+K00588+K00588+K00588+K01859+K00588+K01859+K01859+K01859+K05278+K00588+K01859+K01859+K00487+K01859+K01859+K00588+K01859+K01859+K01859+K00588+K00660+K00588+K00588+…
Flavone and flavonol biosynthesis	ko00944	64	i0_LQ_BSH_c10131/f1p30/905;i0_LQ_BSH_c229852/f1p18/942;i0_LQ_BSH_c23193/f1p39/872;i0_LQ_BSH_c23424/f1p35/684;i0_LQ_BSH_c56804/f1p32/558;i0_LQ_BSH_c58379/f1p0/961;i0_LQ_BSH_c73465/f1p19/748;i0_LQ_BSH_c75314/f1p0/625;i1_HQ_BSH_c1861/f7p9/1298;i1_HQ_BSH_c20525/f2p0/1394;i1_HQ_BSH_c29214/f3p0/1275;i1_HQ_BSH_c30073/f4p0/1395;i1_HQ_BSH_c3255/f7p0/1736;i1_HQ_BSH_c69588/f4p0/1295;i1_HQ_BSH_c83812/f2p0/13…	K05279+K05279+K05279+K05279+K05279+K05279+K05279+K05279+K05279+K05279+K05279+K05279+K05280+K05279+K05279+K05279+K05279+K05279+K05279+K05279+K05279+K05279+K05279+K05279+K05279+K05279+K05280+K05279+K05279+K05279+K05279+K05279+K05279+K05279+K05280+K05279+K05279+K05279+K05279+K05279+K05279+K05279+K05279+K05279+K05279+K05279+K05279+K05279+K05279+K05279+K05279+K05279+K05279+K05279+K05279+K05279+K05279+…
Stilbenoid, diarylheptanoid and gingerol biosynthesis	ko00945	132	i0_HQ_BSH_c150292/f23p32/999;i0_HQ_BSH_c169530/f10p30/924;i0_HQ_BSH_c17003/f29p17/974;i0_HQ_BSH_c219356/f45p31/937;i0_HQ_BSH_c223359/f3p29/996;i0_HQ_BSH_c229670/f3p31/991;i0_HQ_BSH_c57606/f3p31/1003;i0_HQ_BSH_c81064/f2p6/969;i0_LQ_BSH_c102800/f1p9/946;i0_LQ_BSH_c109195/f1p7/990;i0_LQ_BSH_c11203/f1p1/856;i0_LQ_BSH_c11577/f1p13/936;i0_LQ_BSH_c12682/f1p1/514;i0_LQ_BSH_c155138/f1p21/684;i0_LQ_BSH_c15…	K00588+K00588+K00588+K00588+K00588+K00588+K00588+K00588+K00588+K00588+K00588+K00588+K00487+K00487+K00588+K00588+K00588+K00588+K00588+K00588+K00487+K00588+K00588+K00588+K00588+K00588+K00588+K00487+K00487+K13065+K00588+K13065+K09754+K13065+K13065+K13065+K00487+K13065+K00487+K00588+K13065+K00487+K00588+K00588+K09754+K00487+K13065+K00487+K00487+K09754+K00588+K00487+K09754+K00588+K00487+K00588+K13065+…
Isoquinoline alkaloid biosynthesis	ko00950	54	i0_LQ_BSH_c217799/f1p1/389;i0_LQ_BSH_c26462/f1p3/761;i0_LQ_BSH_c281471/f1p1/293;i0_LQ_BSH_c33715/f1p4/632;i0_LQ_BSH_c36000/f1p13/795;i0_LQ_BSH_c75898/f1p10/506;i0_LQ_BSH_c90314/f1p1/375;i1_HQ_BSH_c1397/f8p0/1410;i1_HQ_BSH_c17567/f4p0/1710;i1_HQ_BSH_c17854/f3p0/1542;i1_HQ_BSH_c23450/f2p0/1533;i1_HQ_BSH_c26136/f2p0/1632;i1_HQ_BSH_c26753/f7p0/1413;i1_HQ_BSH_c50956/f3p0/1585;i1_HQ_BSH_c87145/f6p0/175…	K00813+K00815+K00813+K00276+K00422+K00813+K00276+K00813+K00813+K00815+K00815+K00815+K00815+K00813+K01592+K00813+K00813+K00813+K01592+K00813+K00813+K00815+K00813+K00815+K00815+K00815+K00815+K00813+K00813+K00815+K00813+K00815+K00813+K00813+K00815+K00815+K00813+K00815+K00813+K00815+K00815+K00815+K01592+K00813+K00276+K00276+K00276+K00422+K00422+K01592+K00276+K00813+K00276+K00813
Tropane, piperidine and pyridine alkaloid biosynthesis	ko00960	61	i0_LQ_BSH_c135863/f1p0/646;i0_LQ_BSH_c200192/f1p1/693;i0_LQ_BSH_c20727/f2p4/959;i0_LQ_BSH_c217799/f1p1/389;i0_LQ_BSH_c219238/f4p4/893;i0_LQ_BSH_c26462/f1p3/761;i0_LQ_BSH_c281471/f1p1/293;i0_LQ_BSH_c33715/f1p4/632;i0_LQ_BSH_c34915/f1p0/601;i0_LQ_BSH_c42220/f1p3/708;i0_LQ_BSH_c57806/f1p2/981;i0_LQ_BSH_c75898/f1p10/506;i0_LQ_BSH_c90314/f1p1/375;i1_HQ_BSH_c1397/f8p0/1410;i1_HQ_BSH_c17567/f4p0/1710;i1…	K08081+K08081+K08081+K00813+K08081+K00815+K00813+K00276+K08081+K08081+K08081+K00813+K00276+K00813+K00813+K00815+K00815+K00815+K00815+K08081+K00813+K00813+K00813+K00813+K08081+K00813+K00813+K00815+K00813+K00815+K00815+K00815+K00815+K00817+K00813+K00817+K00813+K00815+K00813+K00815+K00813+K00813+K08081+K00815+K00815+K00813+K00817+K00815+K00813+K00815+K00815+K00815+K00813+K00276+K00276+K08081+K00276+…
Glucosinolate biosynthesis	ko00966	1	i0_LQ_BSH_c195792/f1p0/565;	K00826
Aminoacyl-tRNA biosynthesis	ko00970	240	i0_HQ_BSH_c150122/f2p2/429;i0_HQ_BSH_c2787/f3p3/950;i0_HQ_BSH_c6326/f2p2/805;i0_HQ_BSH_c73988/f2p1/743;i0_HQ_BSH_c80249/f2p2/718;i0_HQ_BSH_c86541/f2p0/407;i0_HQ_BSH_c97349/f3p10/948;i0_LQ_BSH_c101701/f1p7/809;i0_LQ_BSH_c12528/f1p3/941;i0_LQ_BSH_c125853/f1p0/552;i0_LQ_BSH_c13542/f1p1/508;i0_LQ_BSH_c162061/f1p2/575;i0_LQ_BSH_c168450/f1p1/635;i0_LQ_BSH_c191116/f1p1/795;i0_LQ_BSH_c198117/f1p0/770;i0_…	K01874+K01876+K01870+K01886+K01886+K01866+K01875+K01881+K01881+K01887+K01873+K01886+K01886+K01876+K01887+K01887+K01887+K01881+K01870+K01875+K01883+K01876+K01887+K01875+K01873+K01892+K01869+K01885+K01874+K01887+K01874+K01885+K01876+K01874+K01889+K01881+K01881+K01867+K01866+K01893+K01889+K01892+K01873+K01883+K01883+K01876+K01869+K01881+K02434+K01870+K01874+K01875+K01887+K01874+K01875+K01881+K01870+…
Biosynthesis of unsaturated fatty acids	ko01040	293	i0_HQ_BSH_c11131/f3p10/965;i0_HQ_BSH_c17183/f4p10/983;i0_HQ_BSH_c251896/f2p12/957;i0_HQ_BSH_c253113/f2p6/693;i0_HQ_BSH_c26705/f4p131/964;i0_HQ_BSH_c4490/f2p7/852;i0_HQ_BSH_c59661/f2p97/656;i0_LQ_BSH_c103875/f1p26/862;i0_LQ_BSH_c105888/f1p3/830;i0_LQ_BSH_c11028/f1p82/662;i0_LQ_BSH_c11422/f1p2/848;i0_LQ_BSH_c132986/f1p2/671;i0_LQ_BSH_c137214/f1p138/974;i0_LQ_BSH_c155833/f1p15/674;i0_LQ_BSH_c157260/…	K00059+K00059+K00059+K00059+K10256+K10257+K10256+K10256+K00507+K10256+K00232+K00059+K10256+K10256+K00507+K00232+K00507+K10256+K10256+K10256+K00059+K00059+K07513+K00507+K07513+K00232+K10256+K10256+K00232+K00232+K10257+K03921+K07513+K10258+K10256+K00507+K00507+K03921+K00059+K07513+K07513+K10256+K10256+K10256+K07513+K10256+K00232+K00507+K10256+K00059+K10256+K10256+K10256+K10257+K10256+K10257+K10258+…
ABC transporters	ko02010	10	i1_LQ_BSH_c20732/f1p0/1069;i1_LQ_BSH_c35378/f1p2/1450;i1_LQ_BSH_c96458/f1p0/1415;i2_LQ_BSH_c2124/f1p13/2183;i2_LQ_BSH_c5699/f1p0/2507;i2_LQ_BSH_c7121/f1p0/2994;i2_LQ_BSH_c8971/f1p2/2480;i3_LQ_BSH_c375/f1p0/3904;i3_LQ_BSH_c476/f1p0/3983;i3_LQ_BSH_c577/f1p0/3948;	K05658+K05658+K05658+K05658+K05663+K05658+K05663+K05658+K05658+K05658
Ribosome biogenesis in eukaryotes	ko03008	268	i0_HQ_BSH_c100760/f2p8/833;i0_HQ_BSH_c101379/f2p11/607;i0_HQ_BSH_c111841/f2p2/613;i0_HQ_BSH_c121847/f2p0/486;i0_HQ_BSH_c12716/f3p3/899;i0_HQ_BSH_c219160/f13p27/907;i0_HQ_BSH_c24486/f7p3/821;i0_HQ_BSH_c248236/f3p2/461;i0_HQ_BSH_c252943/f11p4/446;i0_HQ_BSH_c2537/f12p27/933;i0_HQ_BSH_c25975/f3p2/753;i0_HQ_BSH_c68906/f78p20/669;i0_HQ_BSH_c7491/f2p3/832;i0_HQ_BSH_c76732/f2p16/559;i0_HQ_BSH_c80710/f3p6…	K07936+K14563+K14537+K11130+K14566+K07936+K14566+K11128+K12845+K07936+K14535+K12845+K14566+K12845+K03097+K11129+K14560+K07936+K14573+K14565+K14552+K14566+K13288+K07936+K03537+K14572+K03537+K03264+K12619+K14560+K14568+K14553+K14560+K03264+K14556+K14565+K14572+K14573+K14572+K14545+K11108+K11129+K03264+K14564+K07178+K14563+K14537+K14572+K14563+K03115+K14554+K14555+K14545+K07562+K14567+K14567+K14538+…
Ribosome	ko03010	1447	i0_HQ_BSH_c101934/f2p2/548;i0_HQ_BSH_c102085/f2p9/740;i0_HQ_BSH_c102408/f2p1/703;i0_HQ_BSH_c104550/f3p13/607;i0_HQ_BSH_c106860/f2p28/599;i0_HQ_BSH_c107305/f2p24/641;i0_HQ_BSH_c10747/f4p27/685;i0_HQ_BSH_c10836/f2p1/629;i0_HQ_BSH_c116712/f2p0/548;i0_HQ_BSH_c119994/f21p38/756;i0_HQ_BSH_c120052/f4p9/659;i0_HQ_BSH_c120569/f32p34/637;i0_HQ_BSH_c120949/f73p23/746;i0_HQ_BSH_c121120/f25p12/586;i0_HQ_BSH_c…
_c40527/f1p0/1050;i1_LQ_BSH_c40620/f1p4/1094;i1_LQ_BSH_c40755/f1p0/1270;i1_LQ_BSH_c41039/f1p5/1295;i1_LQ_BSH_c41094/f1p0/1441;i1_LQ_BSH_c41491/f1p0/1447;i1_LQ_BSH_c41613/f1p0/1738;i1_LQ_BSH_c41933/f1p4/1311;i1_LQ_BSH_c42364/f1p0/1841;i1_LQ_BSH_c42471/f1p16/1825;i1_LQ_BSH_c42518/f1p0/1183;i1_LQ_BSH_c42530/f1p2/1388;i1_LQ_BSH_c42787/f1p0/1809;i1_LQ_BSH_c42804/f1p0/1261;i1_LQ_BSH_c42846/f1p0/1119;i1…	K02961+K02895+K02949+K02915+K02927+K02942+K02969+K02927+K02937+K02964+K02979+K02969+K02953+K02910+K02915+K02933+K02936+K02969+K02870+K02953+K02873+K02873+K02915+K02924+K02946+K02913+K02953+K02880+K02917+K02882+K02908+K02943+K02895+K02939+K02870+K02875+K02951+K02943+K02879+K02942+K02921+K02918+K02951+K02943+K02939+K02995+K02891+K02907+K02975+K02979+K02870+K02871+K02938+K02917+K02891+K02933+K02883+…
RNA transport	ko03013	620	i0_HQ_BSH_c100760/f2p8/833;i0_HQ_BSH_c104763/f3p5/773;i0_HQ_BSH_c105232/f3p4/603;i0_HQ_BSH_c105508/f2p22/886;i0_HQ_BSH_c11994/f14p11/649;i0_HQ_BSH_c119967/f55p15/607;i0_HQ_BSH_c124654/f2p36/873;i0_HQ_BSH_c12580/f2p5/898;i0_HQ_BSH_c12774/f3p5/538;i0_HQ_BSH_c12796/f3p11/585;i0_HQ_BSH_c19897/f2p4/500;i0_HQ_BSH_c21416/f2p0/957;i0_HQ_BSH_c219160/f13p27/907;i0_HQ_BSH_c219252/f3p0/746;i0_HQ_BSH_c2306/f8…	K07936+K12160+K12881+K03236+K12160+K03113+K10577+K12160+K12160+K12160+K12876+K05019+K07936+K03113+K03236+K12877+K12160+K10577+K03259+K03236+K12876+K12160+K07936+K03113+K14324+K03236+K12876+K12876+K12160+K03113+K03238+K10577+K10577+K03257+K12160+K14294+K03248+K14324+K12877+K10577+K03251+K03113+K14325+K07936+K03113+K03243+K03113+K03113+K14301+K12160+K12160+K03259+K13176+K14328+K07936+K03537+K12877+…
mRNA surveillance pathway	ko03015	308	i0_HQ_BSH_c105232/f3p4/603;i0_HQ_BSH_c111767/f2p0/452;i0_HQ_BSH_c19897/f2p4/500;i0_HQ_BSH_c2136/f4p3/722;i0_HQ_BSH_c233569/f2p3/788;i0_HQ_BSH_c252890/f3p4/962;i0_HQ_BSH_c253094/f3p3/699;i0_HQ_BSH_c25985/f7p2/786;i0_HQ_BSH_c26489/f4p4/916;i0_HQ_BSH_c2676/f9p5/825;i0_HQ_BSH_c2975/f8p4/888;i0_HQ_BSH_c36437/f3p2/990;i0_HQ_BSH_c6292/f7p0/858;i0_HQ_BSH_c89435/f2p2/770;i0_HQ_BSH_c99787/f2p0/532;i0_LQ_BS…	K12881+K14396+K12876+K03265+K12877+K12876+K03265+K14324+K14397+K12876+K12876+K14396+K14294+K14324+K12877+K14325+K14376+K14411+K11584+K04382+K14328+K06965+K12877+K04382+K12882+K14397+K12877+K14411+K12881+K14376+K14397+K12877+K04354+K12881+K14328+K14401+K14376+K14324+K13126+K12876+K12881+K14397+K03267+K13917+K14408+K12881+K13126+K12881+K14408+K12876+K12876+K13126+K14411+K14397+K04382+K03265+K03456+…
RNA degradation	ko03018	312	i0_HQ_BSH_c12426/f4p3/874;i0_HQ_BSH_c138966/f5p2/438;i0_HQ_BSH_c150046/f17p5/640;i0_HQ_BSH_c171657/f2p2/542;i0_HQ_BSH_c22105/f3p4/699;i0_HQ_BSH_c2468/f20p6/634;i0_HQ_BSH_c252981/f7p4/872;i0_HQ_BSH_c26275/f4p2/587;i0_HQ_BSH_c2739/f21p2/556;i0_HQ_BSH_c3452/f8p0/837;i0_HQ_BSH_c35229/f2p0/506;i0_HQ_BSH_c54746/f2p3/798;i0_HQ_BSH_c6190/f4p6/978;i0_HQ_BSH_c81897/f2p3/659;i0_HQ_BSH_c8697/f5p3/907;i0_LQ_B…	K12593+K12621+K12622+K12626+K12616+K12627+K12592+K12626+K12624+K03681+K03681+K12608+K11600+K12620+K07573+K12627+K01689+K12614+K12620+K11600+K12616+K12625+K12622+K12620+K12580+K12619+K07573+K12622+K12614+K10643+K12623+K12620+K12622+K01689+K12605+K12613+K12607+K12616+K10643+K12622+K12605+K03654+K12581+K12592+K12598+K12590+K00962+K12598+K12592+K13126+K12621+K12627+K04077+K01689+K12623+K10643+K12621+…
RNA polymerase	ko03020	94	i0_HQ_BSH_c134542/f3p5/814;i0_HQ_BSH_c171433/f2p3/382;i0_HQ_BSH_c17264/f4p1/929;i0_HQ_BSH_c202262/f2p5/826;i0_HQ_BSH_c20411/f3p5/837;i0_HQ_BSH_c220675/f10p3/653;i0_HQ_BSH_c252341/f11p2/902;i0_HQ_BSH_c3528/f8p2/782;i0_HQ_BSH_c56989/f2p0/985;i0_HQ_BSH_c59993/f2p3/718;i0_HQ_BSH_c61923/f2p1/680;i0_HQ_BSH_c6349/f7p6/778;i0_HQ_BSH_c79266/f2p0/583;i0_HQ_BSH_c9584/f3p5/709;i0_LQ_BSH_c104194/f1p0/816;i0_L…	K03013+K03009+K03013+K03013+K03013+K03014+K03015+K03024+K03022+K03020+K03014+K03008+K03017+K03012+K03018+K03016+K03008+K03013+K03020+K03015+K03020+K03016+K03007+K03013+K03021+K03020+K03011+K03016+K03000+K03016+K03020+K03015+K03024+K03017+K03007+K03020+K03000+K03012+K03009+K03040+K03011+K03025+K03013+K03008+K03007+K03007+K03043+K03002+K03020+K03007+K03024+K03012+K03016+K03013+K03027+K03011+K03005+…
Basal transcription factors	ko03022	106	i0_HQ_BSH_c10666/f4p2/903;i0_HQ_BSH_c120027/f2p2/495;i0_HQ_BSH_c178456/f2p5/751;i0_HQ_BSH_c23276/f4p3/954;i0_HQ_BSH_c23583/f4p3/957;i0_HQ_BSH_c252144/f7p4/660;i0_HQ_BSH_c256363/f2p3/636;i0_HQ_BSH_c258475/f2p3/659;i0_HQ_BSH_c25975/f3p2/753;i0_HQ_BSH_c59052/f2p0/607;i0_HQ_BSH_c6547/f6p5/875;i0_HQ_BSH_c7027/f6p5/736;i0_LQ_BSH_c10216/f1p3/637;i0_LQ_BSH_c11474/f1p1/968;i0_LQ_BSH_c12070/f1p1/794;i0_LQ_…	K03132+K10845+K03133+K10842+K03135+K03127+K03127+K03131+K14535+K03123+K03133+K03133+K03131+K10843+K03123+K03133+K03138+K10845+K03128+K03127+K03124+K03120+K03132+K03127+K03123+K03134+K03127+K10845+K03127+K03137+K10842+K02202+K03123+K14535+K03127+K03127+K03139+K10845+K03139+K03123+K03123+K03134+K03120+K03127+K03132+K10842+K10845+K03127+K03124+K02202+K03124+K03144+K02202+K03139+K03141+K03138+K03133+…
DNA replication	ko03030	102	i0_HQ_BSH_c108862/f6p10/571;i0_HQ_BSH_c17300/f2p0/873;i0_HQ_BSH_c19904/f3p7/750;i0_HQ_BSH_c2382/f22p7/794;i0_HQ_BSH_c33067/f6p0/651;i0_HQ_BSH_c41825/f5p1/714;i0_HQ_BSH_c5465/f4p1/816;i0_HQ_BSH_c5617/f2p0/778;i0_HQ_BSH_c60515/f2p1/733;i0_HQ_BSH_c73102/f3p11/870;i0_HQ_BSH_c93076/f8p11/844;i0_LQ_BSH_c101227/f1p10/801;i0_LQ_BSH_c101399/f1p1/570;i0_LQ_BSH_c102773/f1p0/934;i0_LQ_BSH_c103208/f2p1/632;i0…	K07466+K07466+K07466+K07466+K03505+K10745+K07466+K07466+K07466+K07466+K07466+K07466+K07466+K02320+K10747+K02541+K10755+K07466+K02542+K02327+K07466+K07466+K07466+K02212+K10756+K02542+K07466+K07466+K04802+K07466+K02542+K07466+K07466+K07466+K02542+K07466+K07466+K02324+K10755+K07466+K10739+K10756+K07466+K02542+K10739+K10744+K07466+K07466+K10747+K03504+K10744+K07466+K07466+K10739+K07466+K07466+K10743+…
Spliceosome	ko03040	549	i0_HQ_BSH_c105232/f3p4/603;i0_HQ_BSH_c10569/f6p2/967;i0_HQ_BSH_c10609/f2p1/634;i0_HQ_BSH_c1135/f40p13/656;i0_HQ_BSH_c113816/f2p6/944;i0_HQ_BSH_c120587/f12p6/589;i0_HQ_BSH_c121424/f15p70/928;i0_HQ_BSH_c12567/f2p1/908;i0_HQ_BSH_c1273/f16p13/610;i0_HQ_BSH_c128433/f2p4/820;i0_HQ_BSH_c138966/f5p2/438;i0_HQ_BSH_c149845/f18p3/523;i0_HQ_BSH_c150046/f17p5/640;i0_HQ_BSH_c150629/f12p8/665;i0_HQ_BSH_c158334/…	K12881+K11095+K12836+K12859+K12854+K11098+K03283+K12826+K12859+K11097+K12621+K11099+K12622+K11088+K12733+K12859+K12626+K12826+K12871+K12854+K12876+K12848+K03283+K12877+K11984+K12891+K12854+K12627+K12854+K12833+K12832+K12896+K12876+K12845+K12873+K12873+K12896+K12626+K12876+K12624+K11087+K11095+K12876+K12863+K11097+K12854+K11087+K12873+K11086+K12863+K12846+K12845+K12872+K12845+K12733+K09567+K12877+…
Proteasome	ko03050	353	i0_HQ_BSH_c10055/f7p11/975;i0_HQ_BSH_c11270/f2p2/904;i0_HQ_BSH_c11518/f13p4/814;i0_HQ_BSH_c149835/f47p21/934;i0_HQ_BSH_c154592/f3p22/962;i0_HQ_BSH_c163419/f2p9/501;i0_HQ_BSH_c16832/f28p15/976;i0_HQ_BSH_c171510/f2p6/646;i0_HQ_BSH_c1843/f26p8/967;i0_HQ_BSH_c1907/f36p6/838;i0_HQ_BSH_c193991/f2p8/721;i0_HQ_BSH_c205206/f4p12/986;i0_HQ_BSH_c205258/f4p1/470;i0_HQ_BSH_c219554/f80p26/981;i0_HQ_BSH_c23196/…	K02739+K03032+K02734+K02738+K02738+K02725+K02732+K03035+K03031+K02734+K03036+K02725+K10881+K02729+K02734+K03030+K11599+K02736+K02730+K02730+K02730+K03031+K02730+K02734+K02739+K02730+K02735+K02731+K02736+K06699+K03032+K02735+K02728+K02738+K02735+K02727+K11599+K02734+K02736+K11599+K02729+K02738+K11599+K02727+K11599+K10881+K03066+K02734+K02736+K02732+K03029+K03063+K02729+K02731+K10881+K02734+K03029+…
Protein export	ko03060	211	i0_HQ_BSH_c11076/f4p0/779;i0_HQ_BSH_c11330/f7p4/675;i0_HQ_BSH_c12733/f4p18/802;i0_HQ_BSH_c149920/f16p3/727;i0_HQ_BSH_c149969/f13p6/705;i0_HQ_BSH_c154577/f3p6/622;i0_HQ_BSH_c158768/f3p1/607;i0_HQ_BSH_c182828/f4p0/860;i0_HQ_BSH_c187802/f2p0/621;i0_HQ_BSH_c22532/f2p11/836;i0_HQ_BSH_c251855/f16p3/612;i0_HQ_BSH_c252382/f10p5/512;i0_HQ_BSH_c252803/f10p24/535;i0_HQ_BSH_c254708/f15p24/490;i0_HQ_BSH_c2778…	K09648+K03104+K09490+K13280+K03105+K03105+K12948+K03116+K03116+K13280+K03116+K07342+K09481+K09481+K09481+K03109+K09481+K13280+K12947+K03108+K09481+K03105+K13280+K12947+K03108+K03070+K07342+K03070+K03108+K09481+K12948+K03116+K03100+K09648+K03108+K03105+K07342+K12946+K09648+K07342+K09481+K13280+K10956+K09490+K13280+K13280+K07342+K09490+K03104+K07342+K12948+K13280+K09648+K09481+K09490+K12948+K03105+…
Base excision repair	ko03410	60	i0_HQ_BSH_c33067/f6p0/651;i0_LQ_BSH_c101619/f1p0/601;i0_LQ_BSH_c101845/f1p0/834;i0_LQ_BSH_c103208/f2p1/632;i0_LQ_BSH_c14006/f1p0/435;i0_LQ_BSH_c193939/f1p2/676;i0_LQ_BSH_c199667/f1p0/855;i0_LQ_BSH_c228856/f1p2/949;i0_LQ_BSH_c233083/f1p0/675;i0_LQ_BSH_c24930/f2p1/597;i0_LQ_BSH_c60952/f1p0/915;i0_LQ_BSH_c6920/f1p0/679;i0_LQ_BSH_c9739/f1p0/658;i1_HQ_BSH_c125333/f4p0/1216;i1_HQ_BSH_c19136/f2p0/1104;i…	K03505+K10798+K10798+K10747+K02327+K10801+K10798+K10798+K10803+K04802+K10798+K03575+K02324+K10803+K03652+K10803+K01142+K10747+K03504+K10803+K03660+K01246+K03652+K01142+K02324+K10772+K02328+K01246+K04802+K04799+K01247+K01246+K01247+K03660+K03660+K10563+K10798+K10563+K04802+K02328+K02328+K02325+K01246+K04802+K01246+K10747+K02328+K10773+K02328+K04802+K02328+K01247+K10801+K10801+K10801+K03504+K10801+…
Nucleotide excision repair	ko03420	146	i0_HQ_BSH_c108862/f6p10/571;i0_HQ_BSH_c120027/f2p2/495;i0_HQ_BSH_c17300/f2p0/873;i0_HQ_BSH_c19904/f3p7/750;i0_HQ_BSH_c23276/f4p3/954;i0_HQ_BSH_c2382/f22p7/794;i0_HQ_BSH_c33067/f6p0/651;i0_HQ_BSH_c4210/f7p6/683;i0_HQ_BSH_c5465/f4p1/816;i0_HQ_BSH_c5617/f2p0/778;i0_HQ_BSH_c60515/f2p1/733;i0_HQ_BSH_c70809/f23p5/604;i0_HQ_BSH_c73102/f3p11/870;i0_HQ_BSH_c83687/f3p5/546;i0_HQ_BSH_c93076/f8p11/844;i0_LQ_…	K07466+K10845+K07466+K07466+K10842+K07466+K03505+K03868+K07466+K07466+K07466+K03868+K07466+K03868+K07466+K07466+K07466+K10610+K10140+K10747+K10755+K10843+K07466+K03868+K03868+K02327+K10845+K07466+K03868+K07466+K07466+K10756+K07466+K07466+K04802+K10845+K10842+K02202+K07466+K10610+K07466+K07466+K10845+K07466+K10609+K10842+K07466+K07466+K10845+K03868+K02324+K10755+K07466+K10839+K10739+K02202+K03144+…
Mismatch repair	ko03430	80	i0_HQ_BSH_c108862/f6p10/571;i0_HQ_BSH_c17300/f2p0/873;i0_HQ_BSH_c19904/f3p7/750;i0_HQ_BSH_c2382/f22p7/794;i0_HQ_BSH_c33067/f6p0/651;i0_HQ_BSH_c5465/f4p1/816;i0_HQ_BSH_c5617/f2p0/778;i0_HQ_BSH_c60515/f2p1/733;i0_HQ_BSH_c73102/f3p11/870;i0_HQ_BSH_c93076/f8p11/844;i0_LQ_BSH_c101227/f1p10/801;i0_LQ_BSH_c101399/f1p1/570;i0_LQ_BSH_c103208/f2p1/632;i0_LQ_BSH_c108543/f1p3/579;i0_LQ_BSH_c126767/f1p4/742;i…	K07466+K07466+K07466+K07466+K03505+K07466+K07466+K07466+K07466+K07466+K07466+K07466+K10747+K10755+K07466+K02327+K07466+K07466+K07466+K10756+K08737+K07466+K07466+K04802+K07466+K07466+K07466+K08736+K07466+K07466+K07466+K10755+K07466+K10739+K10756+K07466+K10739+K07466+K07466+K10747+K03504+K07466+K08736+K07466+K10739+K07466+K07466+K03111+K02328+K04802+K07466+K07466+K07466+K08737+K10746+K04802+K02328+…
Homologous recombination	ko03440	68	i0_HQ_BSH_c108862/f6p10/571;i0_HQ_BSH_c17300/f2p0/873;i0_HQ_BSH_c19904/f3p7/750;i0_HQ_BSH_c205258/f4p1/470;i0_HQ_BSH_c2382/f22p7/794;i0_HQ_BSH_c33067/f6p0/651;i0_HQ_BSH_c5465/f4p1/816;i0_HQ_BSH_c5617/f2p0/778;i0_HQ_BSH_c60515/f2p1/733;i0_HQ_BSH_c73102/f3p11/870;i0_HQ_BSH_c93076/f8p11/844;i0_LQ_BSH_c101227/f1p10/801;i0_LQ_BSH_c101399/f1p1/570;i0_LQ_BSH_c126767/f1p4/742;i0_LQ_BSH_c14006/f1p0/435;i0…	K07466+K07466+K07466+K10881+K07466+K03505+K07466+K07466+K07466+K07466+K07466+K07466+K07466+K07466+K02327+K07466+K10881+K07466+K07466+K07466+K10881+K07466+K07466+K03165+K07466+K07466+K07466+K07466+K07466+K10881+K10901+K07466+K10739+K07466+K10869+K10739+K07466+K07466+K03504+K07466+K07466+K03553+K10739+K07466+K07466+K03111+K02328+K10879+K07466+K10866+K07466+K03165+K07466+K10865+K02328+K02328+K10739+…
Non-homologous end-joining	ko03450	9	i1_LQ_BSH_c13312/f1p0/1260;i1_LQ_BSH_c43723/f2p0/1422;i1_LQ_BSH_c5109/f1p0/1944;i1_LQ_BSH_c56144/f1p0/1595;i1_LQ_BSH_c78819/f1p0/1116;i2_LQ_BSH_c10038/f1p18/2077;i2_LQ_BSH_c1737/f1p0/2898;i2_LQ_BSH_c5742/f1p0/2129;i2_LQ_BSH_c6453/f1p1/2880;	K10885+K04799+K10866+K10865+K10866+K10884+K10866+K10884+K10865
Phosphatidylinositol signaling system	ko04070	109	i0_HQ_BSH_c104209/f3p33/753;i0_HQ_BSH_c239195/f2p3/513;i0_HQ_BSH_c253360/f4p39/744;i0_HQ_BSH_c54445/f6p36/765;i0_LQ_BSH_c101146/f1p31/720;i0_LQ_BSH_c102336/f1p22/691;i0_LQ_BSH_c102636/f1p45/706;i0_LQ_BSH_c103150/f1p6/720;i0_LQ_BSH_c104615/f1p3/852;i0_LQ_BSH_c107217/f1p3/974;i0_LQ_BSH_c12325/f1p1/844;i0_LQ_BSH_c132746/f1p3/778;i0_LQ_BSH_c133516/f1p2/901;i0_LQ_BSH_c133962/f1p40/717;i0_LQ_BSH_c13580…	K02183+K10572+K02183+K02183+K02183+K02183+K02183+K02183+K05857+K10047+K00913+K00999+K00888+K02183+K00913+K02183+K02183+K02183+K00913+K00921+K02183+K00888+K02183+K02183+K02183+K02183+K02183+K00913+K02183+K02183+K02183+K00889+K02183+K01110+K02183+K01110+K02183+K00889+K01092+K10572+K01107+K10572+K00981+K00913+K00913+K00913+K00913+K10572+K00981+K00999+K01110+K00889+K00921+K00913+K02183+K00888+K00913+…
Plant hormone signal transduction	ko04075	472	i0_HQ_BSH_c10562/f19p3/720;i0_HQ_BSH_c105687/f2p7/927;i0_HQ_BSH_c11000/f7p4/790;i0_HQ_BSH_c124678/f2p3/611;i0_HQ_BSH_c158299/f2p0/886;i0_HQ_BSH_c17140/f6p0/839;i0_HQ_BSH_c171625/f2p6/652;i0_HQ_BSH_c226255/f2p2/705;i0_HQ_BSH_c253149/f11p3/936;i0_HQ_BSH_c253305/f17p24/996;i0_HQ_BSH_c3497/f4p1/921;i0_HQ_BSH_c3994/f3p1/835;i0_HQ_BSH_c40780/f2p6/640;i0_HQ_BSH_c41721/f2p0/742;i0_HQ_BSH_c4241/f7p2/736;i…	K14495+K14496+K14490+K14492+K14517+K14488+K14487+K13464+K13464+K14490+K14496+K14492+K14488+K14488+K14484+K14490+K14488+K13416+K14488+K14488+K13464+K14496+K14488+K14494+K14499+K14492+K14490+K14498+K14496+K14496+K14492+K14498+K14496+K13464+K14515+K14488+K13464+K14496+K13946+K13416+K14488+K13463+K14515+K14497+K14495+K14492+K14496+K14488+K14497+K14488+K14506+K14498+K14488+K14488+K14488+K14488+K14497+…
Ubiquitin mediated proteolysis	ko04120	314	i0_HQ_BSH_c100271/f2p0/857;i0_HQ_BSH_c1123/f69p26/701;i0_HQ_BSH_c124654/f2p36/873;i0_HQ_BSH_c12744/f3p3/987;i0_HQ_BSH_c1322/f34p34/704;i0_HQ_BSH_c1547/f23p9/896;i0_HQ_BSH_c21618/f2p2/965;i0_HQ_BSH_c219143/f8p16/755;i0_HQ_BSH_c219161/f9p0/831;i0_HQ_BSH_c219174/f8p5/862;i0_HQ_BSH_c24191/f2p37/847;i0_HQ_BSH_c24737/f7p1/920;i0_HQ_BSH_c25226/f4p1/705;i0_HQ_BSH_c252836/f21p31/735;i0_HQ_BSH_c253465/f137…	K03094+K06689+K10577+K10579+K06689+K10579+K03094+K10580+K10576+K10688+K10577+K10576+K10688+K06689+K10580+K10688+K10577+K03868+K10573+K10577+K06689+K06689+K10592+K03868+K03094+K10575+K04649+K03868+K10580+K03094+K10577+K03872+K06689+K06689+K03094+K03094+K10610+K03094+K10140+K06689+K12456+K10573+K03094+K04649+K10576+K10576+K03094+K03094+K06688+K03094+K10577+K04554+K10576+K06689+K03363+K03353+K03094+…
Sulfur relay system	ko04122	38	i0_HQ_BSH_c23331/f6p0/569;i0_HQ_BSH_c2779/f3p2/885;i0_HQ_BSH_c53337/f2p0/618;i0_LQ_BSH_c105565/f1p5/550;i0_LQ_BSH_c54836/f1p0/662;i0_LQ_BSH_c63306/f12p2/815;i0_LQ_BSH_c83318/f1p1/820;i1_HQ_BSH_c10433/f2p0/1647;i1_HQ_BSH_c107987/f2p0/1629;i1_HQ_BSH_c17714/f3p1/1314;i1_HQ_BSH_c25417/f2p0/1477;i1_HQ_BSH_c3635/f12p3/1479;i1_HQ_BSH_c37520/f2p0/1719;i1_HQ_BSH_c5172/f3p0/1644;i1_HQ_BSH_c6046/f3p0/1750;i…	K03635+K03635+K12161+K01011+K03635+K03635+K03635+K11996+K04487+K14168+K11996+K01011+K00566+K04487+K04487+K04487+K03635+K03639+K03639+K11996+K04487+K03639+K01011+K01011+K14169+K14168+K01011+K11996+K11996+K01011+K00566+K01011+K14169+K01011+K00566+K03639+K14168+K01011
SNARE interactions in vesicular transport	ko04130	82	i0_HQ_BSH_c131987/f2p3/831;i0_HQ_BSH_c131993/f2p4/960;i0_HQ_BSH_c154615/f2p3/976;i0_HQ_BSH_c17126/f2p1/893;i0_HQ_BSH_c17470/f4p0/845;i0_HQ_BSH_c3822/f2p2/882;i0_HQ_BSH_c48556/f3p2/699;i0_HQ_BSH_c54002/f2p3/893;i0_HQ_BSH_c68991/f21p10/960;i0_HQ_BSH_c7036/f9p1/971;i0_HQ_BSH_c74841/f2p1/740;i0_HQ_BSH_c8589/f2p1/1000;i0_LQ_BSH_c102726/f1p1/845;i0_LQ_BSH_c126841/f1p8/977;i0_LQ_BSH_c135336/f1p0/942;i0_…	K08496+K08493+K08516+K08516+K08504+K08495+K08504+K08493+K08493+K08515+K08504+K08495+K08516+K08493+K08507+K08516+K08504+K08495+K08507+K08504+K08507+K08498+K08504+K08517+K08504+K08504+K08516+K08493+K08506+K08516+K08496+K08504+K08516+K08504+K08504+K08504+K08504+K08498+K08498+K08498+K08515+K08490+K08515+K08489+K08498+K08492+K08517+K08516+K08493+K08490+K08515+K08497+K08507+K08516+K08490+K08493+K08497+…
Regulation of autophagy	ko04140	41	i0_HQ_BSH_c102774/f2p2/663;i0_HQ_BSH_c13034/f3p1/546;i0_HQ_BSH_c6366/f5p2/613;i0_LQ_BSH_c103913/f1p2/676;i0_LQ_BSH_c156052/f1p2/583;i0_LQ_BSH_c194597/f1p1/666;i0_LQ_BSH_c196722/f1p2/661;i0_LQ_BSH_c198147/f1p1/642;i0_LQ_BSH_c20724/f1p0/718;i0_LQ_BSH_c21266/f1p1/711;i0_LQ_BSH_c21546/f1p1/486;i0_LQ_BSH_c33876/f1p2/525;i0_LQ_BSH_c34135/f1p1/690;i0_LQ_BSH_c4723/f1p1/599;i0_LQ_BSH_c55546/f1p3/530;i1_HQ…	K08341+K08341+K08341+K08269+K08341+K08339+K08269+K08341+K08341+K08341+K08341+K08269+K08341+K08341+K08341+K08343+K08343+K08339+K08333+K08342+K08343+K08342+K08342+K08334+K08342+K08339+K08342+K07198+K00914+K08342+K08342+K08342+K08337+K07198+K08269+K07198+K08342+K08342+K08269+K08342+K08333
Protein processing in endoplasmic reticulum	ko04141	981	i0_HQ_BSH_c100271/f2p0/857;i0_HQ_BSH_c1123/f69p26/701;i0_HQ_BSH_c12023/f2p2/908;i0_HQ_BSH_c121424/f15p70/928;i0_HQ_BSH_c124657/f2p9/611;i0_HQ_BSH_c126210/f7p5/693;i0_HQ_BSH_c127057/f2p16/831;i0_HQ_BSH_c12733/f4p18/802;i0_HQ_BSH_c1322/f34p34/704;i0_HQ_BSH_c149989/f5p26/902;i0_HQ_BSH_c151293/f3p10/587;i0_HQ_BSH_c154261/f6p16/629;i0_HQ_BSH_c169238/f3p2/691;i0_HQ_BSH_c16958/f6p11/817;i0_HQ_BSH_c18588…	K03094+K06689+K09584+K03283+K12668+K13993+K04079+K09490+K06689+K13525+K13993+K08057+K13993+K13993+K13993+K12668+K13993+K03094+K13993+K03283+K13993+K13993+K09517+K13993+K13993+K12668+K13993+K04523+K13993+K07342+K13993+K09481+K06689+K13993+K13993+K13993+K13993+K09481+K13993+K13993+K13993+K13993+K13993+K13993+K13993+K09481+K13993+K04079+K13993+K13993+K04523+K09481+K13993+K13993+K13993+K13993+K03868+…
Endocytosis	ko04144	283	i0_HQ_BSH_c11976/f6p3/722;i0_HQ_BSH_c121414/f7p12/661;i0_HQ_BSH_c121424/f15p70/928;i0_HQ_BSH_c151003/f55p17/872;i0_HQ_BSH_c21634/f4p2/958;i0_HQ_BSH_c219440/f4p6/615;i0_HQ_BSH_c220558/f27p73/631;i0_HQ_BSH_c251800/f5p2/685;i0_HQ_BSH_c25695/f3p2/1008;i0_HQ_BSH_c32871/f7p3/996;i0_HQ_BSH_c34198/f3p4/985;i0_HQ_BSH_c3853/f12p4/992;i0_HQ_BSH_c40704/f2p0/715;i0_HQ_BSH_c6778/f6p0/868;i0_HQ_BSH_c73278/f5p17…	K11827+K12197+K03283+K07897+K12193+K12194+K03283+K12185+K12193+K07897+K12191+K12191+K11827+K12189+K07897+K07897+K03283+K12191+K12193+K12193+K12189+K07897+K12184+K12200+K12185+K11827+K03283+K11827+K12193+K12188+K12193+K12199+K12198+K03283+K12493+K12183+K07897+K03283+K07897+K12493+K03283+K01528+K12193+K04646+K03283+K12200+K12199+K07897+K03283+K01115+K03283+K12197+K11826+K12184+K03283+K12191+K03283+…
Phagosome	ko04145	394	i0_HQ_BSH_c11890/f5p2/575;i0_HQ_BSH_c120294/f59p36/941;i0_HQ_BSH_c12160/f3p0/981;i0_HQ_BSH_c151003/f55p17/872;i0_HQ_BSH_c154261/f6p16/629;i0_HQ_BSH_c160704/f2p1/612;i0_HQ_BSH_c18783/f4p126/945;i0_HQ_BSH_c189057/f2p34/907;i0_HQ_BSH_c19645/f3p1/767;i0_HQ_BSH_c220362/f36p22/960;i0_HQ_BSH_c22170/f6p6/737;i0_HQ_BSH_c24296/f2p1/784;i0_HQ_BSH_c251744/f12p38/890;i0_HQ_BSH_c252382/f10p5/512;i0_HQ_BSH_c252…	K02153+K02155+K04392+K07897+K08057+K02154+K07374+K02155+K03661+K02155+K03661+K03661+K02155+K07342+K09481+K09481+K07374+K09481+K02151+K07897+K09481+K04392+K02145+K02155+K02153+K02155+K02154+K03661+K07897+K03661+K02151+K02151+K03661+K02155+K07897+K03661+K02155+K09481+K02145+K07897+K01365+K02152+K04392+K02150+K03661+K07342+K01365+K02150+K04392+K04392+K02154+K04392+K09481+K02155+K02155+K02152+K02155+…
Peroxisome	ko04146	458	i0_HQ_BSH_c120228/f4p3/558;i0_HQ_BSH_c125730/f2p20/987;i0_HQ_BSH_c149857/f14p6/881;i0_HQ_BSH_c15022/f38p20/951;i0_HQ_BSH_c19715/f2p4/717;i0_HQ_BSH_c2162/f13p8/884;i0_HQ_BSH_c23726/f2p35/704;i0_HQ_BSH_c241012/f2p16/428;i0_HQ_BSH_c2519/f2p14/976;i0_HQ_BSH_c252666/f11p28/930;i0_HQ_BSH_c2527/f6p59/667;i0_HQ_BSH_c44301/f2p8/423;i0_LQ_BSH_c100153/f1p0/950;i0_LQ_BSH_c102283/f1p10/866;i0_LQ_BSH_c102395/f…	K01897+K04565+K04564+K04565+K00106+K04565+K11517+K04565+K13237+K04564+K00031+K11517+K13348+K04565+K04564+K13354+K00031+K13339+K04564+K13336+K04564+K13354+K13237+K00232+K00106+K04565+K13336+K11147+K04564+K04564+K13341+K13237+K13341+K04565+K03781+K01897+K00031+K04565+K00232+K03426+K00031+K04564+K13354+K13337+K04565+K04564+K04565+K00031+K13337+K04564+K04564+K13342+K04565+K03781+K04564+K04565+K11517+…
Plant-pathogen interaction	ko04626	407	i0_HQ_BSH_c104209/f3p33/753;i0_HQ_BSH_c12461/f16p3/882;i0_HQ_BSH_c127057/f2p16/831;i0_HQ_BSH_c15187/f2p1/478;i0_HQ_BSH_c17106/f8p2/825;i0_HQ_BSH_c171427/f3p5/977;i0_HQ_BSH_c17172/f6p3/837;i0_HQ_BSH_c2235/f33p10/793;i0_HQ_BSH_c226255/f2p2/705;i0_HQ_BSH_c251826/f30p9/709;i0_HQ_BSH_c253149/f11p3/936;i0_HQ_BSH_c253360/f4p39/744;i0_HQ_BSH_c26299/f3p3/796;i0_HQ_BSH_c26313/f4p0/871;i0_HQ_BSH_c29303/f2p1…	K02183+K13448+K04079+K13448+K13448+K13458+K13448+K13448+K13464+K13448+K13464+K02183+K13448+K13456+K04079+K13448+K13448+K13416+K13448+K02183+K13448+K13448+K13448+K04079+K13464+K13448+K13412+K04079+K02183+K02183+K02183+K02183+K13447+K13448+K13464+K13464+K04079+K13448+K13448+K13416+K13448+K13448+K13448+K13463+K02183+K13448+K13448+K13426+K02183+K12795+K02183+K13412+K04079+K13414+K02183+K13448+K13412+…
Natural killer cell mediated cytotoxicity	ko04650	42	i0_HQ_BSH_c12160/f3p0/981;i0_HQ_BSH_c23824/f3p1/802;i0_HQ_BSH_c36826/f2p5/999;i0_HQ_BSH_c56036/f5p2/934;i0_LQ_BSH_c129624/f1p3/707;i0_LQ_BSH_c135770/f1p1/883;i0_LQ_BSH_c136853/f1p3/957;i0_LQ_BSH_c154690/f2p1/801;i0_LQ_BSH_c160270/f1p2/984;i0_LQ_BSH_c57556/f1p3/860;i0_LQ_BSH_c65719/f1p3/425;i0_LQ_BSH_c73402/f1p2/952;i0_LQ_BSH_c79563/f1p2/843;i0_LQ_BSH_c8991/f1p3/637;i0_LQ_BSH_c98607/f1p2/929;i1_HQ…	K04392+K06268+K04392+K06268+K04392+K04392+K04392+K04392+K06268+K04392+K04368+K06268+K06268+K04392+K06268+K04368+K04368+K04371+K06268+K04371+K04371+K04371+K04371+K04371+K04368+K04392+K04392+K04368+K04368+K04371+K04368+K04371+K04368+K04392+K04371+K04392+K04368+K04392+K04371+K04371+K06268+K04368
Circadian rhythm - mammal	ko04710	58	i0_HQ_BSH_c100271/f2p0/857;i0_HQ_BSH_c21618/f2p2/965;i0_HQ_BSH_c4210/f7p6/683;i0_HQ_BSH_c70809/f23p5/604;i0_HQ_BSH_c763/f57p22/729;i0_HQ_BSH_c83687/f3p5/546;i0_HQ_BSH_c9693/f7p3/887;i0_LQ_BSH_c10186/f2p9/765;i0_LQ_BSH_c101868/f1p13/764;i0_LQ_BSH_c103078/f1p2/918;i0_LQ_BSH_c107451/f1p24/781;i0_LQ_BSH_c11975/f1p7/725;i0_LQ_BSH_c12244/f1p18/799;i0_LQ_BSH_c125932/f1p2/732;i0_LQ_BSH_c134400/f1p23/736;…	K03094+K03094+K03868+K03868+K03094+K03868+K03094+K03094+K03094+K03094+K03094+K03094+K03094+K03094+K03094+K03094+K03868+K03868+K03094+K03094+K03868+K03094+K03094+K03094+K03094+K03094+K03094+K03094+K03347+K03094+K03094+K03094+K03094+K03094+K03094+K03094+K03094+K03094+K03094+K03094+K03094+K03094+K03094+K03868+K03347+K03094+K03347+K03347+K03094+K03094+K03094+K03347+K03094+K03347+K03347+K03347+K03347+…
Circadian rhythm - plant	ko04712	58	i0_HQ_BSH_c80710/f3p6/594;i0_LQ_BSH_c21335/f1p4/624;i0_LQ_BSH_c24609/f1p0/925;i0_LQ_BSH_c54203/f1p5/908;i0_LQ_BSH_c5541/f1p1/553;i0_LQ_BSH_c56867/f1p1/657;i0_LQ_BSH_c90841/f1p4/393;i0_LQ_BSH_c98546/f1p4/995;i1_HQ_BSH_c124672/f14p4/1228;i1_HQ_BSH_c1694/f9p28/1551;i1_HQ_BSH_c1752/f26p0/1398;i1_HQ_BSH_c2164/f5p0/1231;i1_HQ_BSH_c33310/f3p1/1451;i1_HQ_BSH_c4335/f5p0/1392;i1_HQ_BSH_c66652/f5p0/1526;i1_…	K03097+K03115+K12119+K00660+K12124+K03115+K03097+K03115+K03097+K00660+K00660+K03115+K03097+K03115+K03115+K03097+K12129+K03097+K03097+K03097+K12118+K03115+K00660+K03097+K03115+K03097+K03097+K03097+K03097+K03097+K03097+K03115+K03115+K12118+K03097+K00660+K03115+K03115+K00660+K03097+K12124+K03115+K00660+K03115+K12129+K12130+K12118+K12118+K00660+K12116+K12129+K12119+K12118+K12118+K12118+K12118+K12118+…
