# Supplementary material for: Transcriptomic Analysis Reveals Key Genes Involved in Oil and Linoleic Acid Biosynthesis during Artemisia sphaerocephala Seed Development
Source: Int J Mol Sci. 2021 Aug 4;22(16):8369. doi: 10.3390/ijms22168369 (PMC8395072; doi:10.3390/ijms22168369)
Supplement: Supplementary file 1 [file ijms-22-08369-s001.zip › Table S7.xlsx]

## Sheet: Table S6
Supplemental Table 7. Detailed information regarding gene sequence, annotation, and FPKM values of lipid-related genes in developing A. sphaerocephala seeds.
			FPKM							TPM							Annotation
Abbreviation	Enzymes name	Gene ID	S1	S2	S3	S4	S5	S6	S7	S1	S2	S3	S4	S5	S6	S7	COG_class	COG_class_annotation	GO_annotation	KEGG_annotation	KOG_class	KOG_class_annotation	Pfam_annotation	Swissprot_annotation	TrEMBL_annotation	nr_annotation	nt_annotation																Sequence
α-CT	α-carboxyltransferase	c648/f4p0/2796	32.986	47.9325	32.406	9.8545	5.655	3.2565	2.7897	32.2286	46.1865	33.681	10.8562	5.59045	3.23469	2.81004	[I]	Lipid transport and metabolism	Molecular Function: acetyl-CoA carboxylase activity (GO:0003989);; Biological Process: fatty acid biosynthetic process (GO:0006633);; Cellular Component: acetyl-CoA carboxylase complex (GO:0009317);; Molecular Function: transferase activity (GO:0016740);;	K01962|0.0|vvi:100266499|hypothetical protein LOC100266499	--	--	Acetyl co-enzyme A carboxylase carboxyltransferase alpha subunit;; Carboxyl transferase domain	Acetyl-coenzyme A carboxylase carboxyl transferase subunit alpha, chloroplastic (Precursor) GN=CAC3 OS=Arabidopsis thaliana (Mouse-ear cress) PE=1 SV=1	Putative acetyl co-enzyme A carboxylase carboxyltransferase alpha subunit OS=Capsicum annuum (Bell pepper) PE=2 SV=1	Acetyl-CoA carboxylase, alpha subunit [Cynara cardunculus var. scolymus]	PREDICTED: Sesamum indicum acetyl-coenzyme A carboxylase carboxyl transferase subunit alpha, chloroplastic-like (LOC105161564), transcript variant X2, mRNA																ATAGCTGTCTCAAACATAAGAATTATCGAACATAAAAACAGAACACAACACTTAACCACTTTGACGATCTTCTCTATGCTAACAACAACAATACCTTCTCTCTATTAATAACACATCATTTCTTCTTCTTCATTTTCAGATCCTTTCTTCAAATACCCTCTGGTGGATCAGGGTAAAAATTTGAAGCGCAGAACTTTTGGGTCAAAAGATGGCTTCGGTATCTCAGTCTCCAGTTACGTTTTCCGGGAGTTTGTCTTCTGGAACCTCGGCTTCGGATCTTCTTCGAAGCTCGAGTAATGGTATTAATGGTGTACCTCTACAAACATTAGGCCGAGGTCATGTGGGCCCAGCGAGAAGAGGTTTAAGTATTGTTGCAAAGGTCAGAAAGGTGAAGAAACA…
		c98247/f1p0/1950	29.2487	35.0924	24.0333	6.8676	5.4685	2.1506	1.241	28.5771	33.8141	24.9789	7.56568	5.40608	2.1362	1.25005	[I]	Lipid transport and metabolism	Molecular Function: acetyl-CoA carboxylase activity (GO:0003989);; Biological Process: fatty acid biosynthetic process (GO:0006633);; Cellular Component: acetyl-CoA carboxylase complex (GO:0009317);; Molecular Function: transferase activity (GO:0016740);;	K01962|4e-166|vvi:100266499|hypothetical protein LOC100266499	--	--	Acetyl co-enzyme A carboxylase carboxyltransferase alpha subunit;; Carboxyl transferase domain;; Malonate decarboxylase gamma subunit (MdcE)	Acetyl-coenzyme A carboxylase carboxyl transferase subunit alpha, chloroplastic (Precursor) GN=CAC3 OS=Arabidopsis thaliana (Mouse-ear cress) PE=1 SV=1	Putative acetyl co-enzyme A carboxylase carboxyltransferase alpha subunit OS=Capsicum annuum (Bell pepper) PE=2 SV=1	Acetyl-CoA carboxylase, alpha subunit [Cynara cardunculus var. scolymus]	PREDICTED: Populus euphratica acetyl-coenzyme A carboxylase carboxyl transferase subunit alpha, chloroplastic (LOC105114323), mRNA																AACAATAGATGGAAGACGATTCATGTTTATGGGTCATCAGAAGGGTCGAAATACTAAAGAAAACATTCAA CGTAACTTTGGAATGCCTACACCACATGGGTACCGTAAGGCTCTAAGAATGATGTACTACGCAGACCATC ACGGGTTTCCTATTGTCACATTTATCGACACTCCAGGGGCGTTTGCTGACCTGAAATCAGAGGAACTAGG CCAAGGCGAAGCCATTGCCCACAATTTAAGGACTATGTTTGGTCTGAAAGTACCGATCATTTCCATTGTG ATAGGTGAAGGTGGTTCTGGTGGTGCTTTGGCCATCGGTTGTGCCAATAAATTGCTAATGCTTGAGAATG CTGTCTTTTATGTTGCCAGCCCGGAAGCGTGTGCTGCAATTCTG…
		c2749/f1p0/2862	4.1712	3.9167	1.987	0.6906	0.7364	0.4224	0.4201	4.07542	3.77403	2.06518	0.760798	0.727994	0.419571	0.423164	[I]	Lipid transport and metabolism	Molecular Function: acetyl-CoA carboxylase activity (GO:0003989);; Biological Process: fatty acid biosynthetic process (GO:0006633);; Cellular Component: acetyl-CoA carboxylase complex (GO:0009317);; Molecular Function: transferase activity (GO:0016740);;	K01962|0.0|rcu:RCOM_0085190|carboxyl-tansferase, subunit of Het-ACCase (EC:6.4.1.2)	--	--	Acetyl co-enzyme A carboxylase carboxyltransferase alpha subunit;; Carboxyl transferase domain;; Malonate decarboxylase gamma subunit (MdcE)	Acetyl-coenzyme A carboxylase carboxyl transferase subunit alpha, chloroplastic (Precursor) GN=CAC3 OS=Arabidopsis thaliana (Mouse-ear cress) PE=1 SV=1	Uncharacterized protein GN=Solyc09g013080.2 OS=Solanum lycopersicum (Tomato) PE=3 SV=1	Acetyl-CoA carboxylase, alpha subunit [Cynara cardunculus var. scolymus]	PREDICTED: Sesamum indicum acetyl-coenzyme A carboxylase carboxyl transferase subunit alpha, chloroplastic-like (LOC105161564), transcript variant X2, mRNA																ACAACACTTAACCACTTTGACGATCTTCTCTATGCTAACAACAACAATACCTTCTCTCTATTAATAACAC ATCATTTCTTCTTCTTCATTTTCAGATCTTTCATCAAATACCCTCTGGTGGATCAGGGTAAAAATTTGAA GCGCAGAACTTTTGGGTCAAAAGATGGCTTCGGTATCTCAGCCTCCAGTTACATTTTCCGGGAGTTTGTC TTCTGGAACCTCGGCTTCGGATCTTCTTCGAAGCTCGAGTAATGGTGTTAATGGTGTACCTCTACAAACA TTAGGCCGAGGTCATGTGGGCCCAGCGAGAAGAGGTTTAAGTATTGTTGCACAGGTCAGAAAGGTGAAGA AACATGACTACCCATGGCCTCAGGACCCTGATCCCAATGTTAAA…
		c7792/f1p0/2616	7.7158	7.7908	5.3961	1.3445	1.2139	0.4947	0.4187	7.53863	7.50701	5.60841	1.48117	1.20004	0.491387	0.421753	[I]	Lipid transport and metabolism	Molecular Function: ligase activity (GO:0016874);;	K01962|0.0|vvi:100266499|hypothetical protein LOC100266499	--	--	Carboxyl transferase domain;; Malonate decarboxylase gamma subunit (MdcE);; Acetyl co-enzyme A carboxylase carboxyltransferase alpha subunit	Acetyl-coenzyme A carboxylase carboxyl transferase subunit alpha, chloroplastic (Precursor) GN=CAC3 OS=Arabidopsis thaliana (Mouse-ear cress) PE=1 SV=1	Putative acetyl co-enzyme A carboxylase carboxyltransferase alpha subunit OS=Capsicum annuum (Bell pepper) PE=2 SV=1	Acetyl-CoA carboxylase, alpha subunit [Cynara cardunculus var. scolymus]	PREDICTED: Sesamum indicum acetyl-coenzyme A carboxylase carboxyl transferase subunit alpha, chloroplastic-like (LOC105161564), transcript variant X2, mRNA																GACGATCTTCTCTATGCTAACAACAACAATACCTTCTCTCTATTAATAACACATCATTTCTTCTTCTTCA TTTTCAGATCCTTTCTTCAAATATCCTCTGGTGGATCAGGGTAAAATTTTGAAGCGCAGAACTTTTGGGT CAAAAGATGGCTTCGGTATCTCAGTCTCCAGTTACGTTTTCTGGGAGTTTGTCTTCTGGAACCTCGGCTT CGGATCTTCTTCGAAGCTCGAGTAATGGTATTAATGGTGTACCTCTACAAACATTAGGCCGAGGTCATGT GGGCCCAGCGAGAAGAGGTTTAAGTATTGTTGCAAAGGTCAGAAAGGTGAAGAAACATGACTACCCATGG CCTCAGGACCCTGATCCCAATGTTAAAGGCGGAGTTCTTAGTCA…
		c79647/f1p0/1138	1.8868	3.4181	3.1515	0.7797	0.7797	0.1385	0.1822	1.84348	3.29359	3.27549	0.858955	0.7708	0.137573	0.183529	--	--	Molecular Function: catalytic activity (GO:0003824);;	K01962|2e-44|vvi:100266499|hypothetical protein LOC100266499	--	--	--	Acetyl-coenzyme A carboxylase carboxyl transferase subunit alpha, chloroplastic (Precursor) GN=CAC3 OS=Arabidopsis thaliana (Mouse-ear cress) PE=1 SV=1	Uncharacterized protein GN=PRUPE_ppa001799mg OS=Prunus persica (Peach) PE=4 SV=1	hypothetical protein Ccrd_021466 [Cynara cardunculus var. scolymus]	--																GGCTGATTGAGAAGCTACAACGAGAGATAAATTATGAATTTTCCGAAGCAGCTAAAGCGTTGGGGATTGAGGATAAACTAAGTAAAATGCGTGAAGAATTTGCAAAAGCAGAAAACAAAGAGTTGACTCGTGATCAAATTGAAAGTCTTGAAAGTTTGAAGAACGAGTTTAATGAGAATTTAGAAAATGCTCATAATTATGGAAGGTTGAAGGATAGCTAAGCTTTTTAAAAGAAATTTCTGAAGCTAAAACTTTTGCTGAAAACTACAAAAAGACTCTTCCTTTAAAAGCTAAAGTCAACGAGAAGTTCAAAGAGGTTTTGGAGAATTCGACCTTGAAGCAGAAAATTGAGGGACTAAAAGCAGAAATTGAAAAATCGGGGGTGTCTGACATCGAATT…
		c53118/f1p0/1454	11.2073	17.3023	8.2582	3.1382	3.1382	1.0991	3.2528	10.95	16.672	8.58311	3.45719	3.10238	1.09174	3.27652	--	--	Molecular Function: catalytic activity (GO:0003824);;	K01962|1e-106|vvi:100266499|hypothetical protein LOC100266499	--	--	--	Acetyl-coenzyme A carboxylase carboxyl transferase subunit alpha, chloroplastic (Precursor) GN=CAC3 OS=Arabidopsis thaliana (Mouse-ear cress) PE=1 SV=1	Putative acetyl co-enzyme A carboxylase carboxyltransferase alpha subunit OS=Capsicum annuum (Bell pepper) PE=2 SV=1	hypothetical protein Ccrd_021466 [Cynara cardunculus var. scolymus]	--																AGGGTGCACATGCTGATTCACACTGGACTTCGATGCAAATAAAAACTGCCATTCTTGAATCAATGGATGAGCTTCAAAAGATGGGGACAGAAGAACTATTAAGACATCGTATGCTCAAATTTCGCAAGATTGGTGGGTTCCAAGAAGGACTACCTGTTGATCCCGAAAGAAAAGTCAACATGAAAAGAAAAGAAGAACCGAGACCTGGGCTCATTTCAGACAAAGCGTTGCAAGGTGAAGTTAATAAACTAAAGCAACAAATTATGAAAGCAAAGGAAACGTCTTCGATAGCTCCTGACATGGATCAAAACGGGCTGATTGAGAAGCTACAACGAGAGATAAATTATGAATTTTCTGAAGCAGCTAAAGCGTTGGGGATTGAGGATAAACTAAGTAAAA…
BC	biotin carboxylase	c3746/f1p0/2054	43.6193	43.4363	27.1606	8.3743	4.7652	3.0117	3.6462	42.6177	41.8541	28.2292	9.22553	4.71081	2.99153	3.67279	[I]	Lipid transport and metabolism	Molecular Function: biotin carboxylase activity (GO:0004075);; Molecular Function: ATP binding (GO:0005524);; Biological Process: metabolic process (GO:0008152);; Molecular Function: metal ion binding (GO:0046872);;	K01961|0.0|pop:POPTR_831870|hypothetical protein	[IE]	--	Carbamoyl-phosphate synthase L chain, ATP binding domain;; Carbamoyl-phosphate synthase L chain, N-terminal domain;; Biotin carboxylase C-terminal domain;; ATP-grasp domain;; ATP-grasp domain;; D-ala D-ala ligase C-terminus;; RimK-like ATP-grasp domain	Biotin carboxylase 1, chloroplastic (Precursor) GN=POPTRDRAFT_831870 OS=Populus trichocarpa (Western balsam poplar) PE=2 SV=1	Acetyl-CoA carboxylase GN=ACC OS=Nicotiana tabacum (Common tobacco) PE=2 SV=1	Biotin carboxylase 1, chloroplastic isoform 1 [Theobroma cacao]	Camellia chekiangoleosa isolate zjs01 biotin carboxylase (BC) mRNA, complete cds																AAAAATAAAAATAAAAATTAAAAACCTGTTTGTTAGGCAAAAACACCTCTCCTAATACAAATACTAGTTA ATTTGGGCGGAGAATTCAATCTAAAAGCAGCATAGATTTCATCGACACCTCTCTTGATTATTACATACAT CTCCTCCTCATCACTTGACATTTCATTTCACTCAACTGCTACACCTAATTTCTTTACAATTAGGCAGGCA CATTCACACTCAAGTTTTGATATAAGGAGCTATGGATTCAGCTGCTGTGATGAACTGCAGTAAGCCGATT TCGACTTCGGTTTCCTCCTCTCTTCCGGGTTTATTTGTTGGGAGGTCTAGTGGACTTAAGAGCTCACAGT GTAACTTCTTGGCTGGAAGTAAGGTGACCTTTCCTAAGCAACGA…
		c5216/f2p0/1983	3.3835	8.2756	3.6599	1.2862	2.5448	1.1621	1.1919	3.30581	7.97415	3.8039	1.41694	2.51575	1.15432	1.20059	[I]	Lipid transport and metabolism	Molecular Function: biotin carboxylase activity (GO:0004075);; Molecular Function: ATP binding (GO:0005524);; Biological Process: metabolic process (GO:0008152);; Molecular Function: metal ion binding (GO:0046872);;	K01961|0.0|pop:POPTR_831870|hypothetical protein	[IE]	--	Carbamoyl-phosphate synthase L chain, ATP binding domain;; Carbamoyl-phosphate synthase L chain, N-terminal domain;; Biotin carboxylase C-terminal domain;; ATP-grasp domain;; ATP-grasp domain;; D-ala D-ala ligase C-terminus;; RimK-like ATP-grasp domain	Biotin carboxylase 1, chloroplastic (Precursor) GN=POPTRDRAFT_831870 OS=Populus trichocarpa (Western balsam poplar) PE=2 SV=1	Acetyl-CoA carboxylase GN=ACC OS=Nicotiana tabacum (Common tobacco) PE=2 SV=1	Biotin carboxylase 1, chloroplastic isoform 1 [Theobroma cacao]	Camellia chekiangoleosa isolate zjs01 biotin carboxylase (BC) mRNA, complete cds																AATCTAAAAGCAGCATAGATTTCATCGACACCTCTCTTGATTATTACATACATCTCCTCCTCATCACTTG ACATTTCATTTCACTCAACTGCTACACCTAATTTCTTTACAATTAGGCAGGCACATTCACACTCAAATTT TGATATAAGGAGCTATGGATTCAGCTGCTGTGATGAACTGCAGTAAGCCGATTTCGACCTCGGTTTCATC CTCTCTTCCGGGTTTATTTGTTGGGAGGTCTAGTGGACTTAAGAGCTCACAGTGTAACTTCTTGGCTGGA AGTAAGGTGACCTTTCCTAAGCAACGAGTTCAAGCTTCTCAAAAGGCTCGTAGCTCAGCGAAACAAGCAG GAGCACTTGGTGTTACATGCCGCGCTGAAAAAATTCTGGTGGCA…
		c44921/f1p0/1960	27.4885	27.769	20.288	7.56253	7.56253	5.81526	5.66015	26.8574	26.7574	21.0863	8.33124	7.47621	5.77632	5.70143																											AATCTAAAAGCAGCATAGATTTCATCGACACCTCTCTTCATTACTTGAGATTTCCACATTTCATTTCACT CAACTGCTACACCTAATTTCTTTACAATTTGGCAGGCACATTCACACTCAAGTTTTGATATAAGGAGCTA TGGATTCAGCTGCTGTGATGAACTGCAGTAAGCCGATTTCGACCTCGGTTTCCTCCTCTCTTCCGGGTTT ATTTGTCGGGAGGTCTAGTGGACTTAAGAGCTCACAGTGTAACTTCTTGGCTGGAAGTAAGGTGACCTTT CCTAAGCAACGAGTTCAAGCTTCTCAAAAGGCTCGTAGCTCAGCGAAACAAGCAGGAGCACTTGGTGTTA CATGCCGCGCTGAAAAAATTCTGGTGGCAAACAGAGGAGAAATT…
BCCP	biotin carboxyl carrier protein	c39319/f2p2/1175	18.3831	3.7883	2.1534	0.8386	0.2018	0.0849	0.0315	17.961	3.6503	2.23812	0.923842	0.199497	0.0843315	0.0317297	--	--	--	--	--	--	--	--	Predicted protein GN=POPTRDRAFT_656310 OS=Populus trichocarpa (Western balsam poplar) PE=4 SV=1	Biotin/lipoyl attachment, partial [Cynara cardunculus var. scolymus]	PREDICTED: Ziziphus jujuba biotin carboxyl carrier protein of acetyl-CoA carboxylase (LOC107413946), transcript variant X2, mRNA																GAGTGAGTGAGTGAGGTGACAACCCAATAAATAAGTAGGGTAGAGCAGCAGGTGAATGAATTTCTTATTA TTAGGGCGGAAATATCCAACACAAAATCTAATCTAAACTAATCTAATCTAAAGAGCTAGTCAGTCAGTCA CTCTCATAATTCGAAGATCACATGGCATCATCAGCATCTGCAGCTGTCTTAAGCACTTTTCATTATTCTA TAGCTGCAAGATGTGGTGTAGTTTCTATGCATAATGCCAATGTGTCAGCATTCGGTAAGAGTCGTGTTTC TACTCCAACAAAGCGTGCAGGAATGCTTGTTTCATGTGTGAAAACATCTGAAGCCTCTGTTACTAACAAG TCTAATGGCTCACTGGAGAAAAGTACTCCTAGAGGCGCAACTTT…
		c39845/f1p0/1110	5.7848	27.1758	21.0555	5.6724	2.8626	1.3533	0.8517	5.65197	26.1859	21.8839	6.24899	2.82993	1.34424	0.857911	[I]	Lipid transport and metabolism	--	K02160|6e-42|vvi:100254365|hypothetical protein LOC100254365	--	--	Biotin-requiring enzyme	Biotin carboxyl carrier protein of acetyl-CoA carboxylase 1, chloroplastic (Precursor) GN=MQK4.12 OS=Arabidopsis thaliana (Mouse-ear cress) PE=1 SV=2	Putative uncharacterized protein GN=VIT_14s0108g01660 OS=Vitis vinifera (Grape) PE=4 SV=1	Acetyl-CoA biotin carboxyl carrier, partial [Cynara cardunculus var. scolymus]	PREDICTED: Elaeis guineensis biotin carboxyl carrier protein of acetyl-CoA carboxylase, chloroplastic (LOC105055979), transcript variant X2, mRNA																ATTTCTCACCCGCCATTACATTCCATCTCTCTTCAATCCAATCTAATTTCATTAGCAGAGAAATGGCCTC ATTCACAGTGAATTGTCCCAAAACATCATCACCAGCAGCAGGTGTATTTGCAGCTCACTCTAACCCCAAC CAAATCCCCAAAAAGACTTCCTCAGTTGCTCTTTTTCAGTCAGATTTGAAATCCAACCGCTCATTGATCG CTGGTGTTCAGTCATCTAAGAGGAACGATGTTATGAAAGTGTCTGCTCAGCTTAATGAGGTTGCCCTTGA GAAATCATCAAACTCAGCACCAGCTGCAAAGAAAGAGGAAGACACCACAGTCCCTGATGCTGCATCCATC ACCGCATTTATGACTCAAGTGGCATCACTTGTTCAGCTTGTGGA…
		c26713/f1p1/1188	40.1123	0.7102	0.3974	0.4205	0	0	0.3251	39.1913	0.68433	0.413035	0.463243	0	0	0.327471	[I]	Lipid transport and metabolism	--	--	--	--	Biotin-requiring enzyme	--	Uncharacterized protein GN=PRUPE_ppa009474mg OS=Prunus persica (Peach) PE=4 SV=1	Biotin/lipoyl attachment, partial [Cynara cardunculus var. scolymus]	PREDICTED: Ziziphus jujuba biotin carboxyl carrier protein of acetyl-CoA carboxylase (LOC107413946), transcript variant X2, mRNA																ACAACAAATAGATTTTGTGATGAAAAAGGTCGATTTAAAGAAGAACATGATTGAGTGAGGTGACAACCCA ATAAATAAGTAGGGTAGAGCAGCAGGTGAATGAATTTCTTATTATTAGGGCGGAAATATCCAACACAAAA TCTAATCTAATCTAAAATCTAATCTAAAGAGCGAGCTAGTCAGTCACTCTCATAATTCGAAGATCACATG GCATCATCATCAGCAGCTGCAGCTGTCTTAAGCACTTTTCATTATTCTATAGATGCAAGACGTGGTGTAG TTGCTATGCATAATGCCAATGTGTCAGCATTCGGTAAGAGTCGTGTTTCTACTCCAACAAAGCGTGCAGG TATGCTTGTTTCATGTGTGAAAACATCTGAAGCCTCTGTTACTA…
		c100912/f1p8/1008	29.3088	3.282	1.1725	0.5024	0	0.1339	0.1676	28.6358	3.16245	1.21863	0.553468	0	0.133003	0.168822	[I]	Lipid transport and metabolism	--	--	--	--	Biotin-requiring enzyme	--	Predicted protein GN=POPTRDRAFT_656310 OS=Populus trichocarpa (Western balsam poplar) PE=4 SV=1	Biotin/lipoyl attachment, partial [Cynara cardunculus var. scolymus]	PREDICTED: Ziziphus jujuba biotin carboxyl carrier protein of acetyl-CoA carboxylase (LOC107413946), transcript variant X2, mRNA																AAGATCACATGGCATCATCATCAGCAGCTGCAGCTGTCTTAAGCACTTTTCATTATTCTATAGATGCAAG ACGTGGTGTAGTTTCTATGCATAATGCCAATGTGTCAGCATTCGGTAAGAGTCGTGTTTCTACTCCAACA AAGCGTGCAGGAATGCTTGTTTCATGTGTGAAAACATCTGAAGCCTCTGTTACTAACAAGTCTAATGGCT CACTAGAGAAAAGTACTCCTAGAGGCGCAACTTTCCCTAGTGGTTGCGAGGAACTTGTTGCGGGAGTCTG TGACGAGACACAAATCGCTGAGCTCAAAATTAAGATTGGGGACTTTGAAATGCATCTTAAAAGGAACATC AATTCAGCAGAAGCCCCCGTGCTGTTTGCTTCGCCTACAGAAGC…
		c45916/f1p0/1014	0.0606	3.687	1.1708	0.5076	0.0493	0.0235	0.0364	0.0592085	3.55269	1.21686	0.559197	0.0487373	0.0233426	0.0366655	[I]	Lipid transport and metabolism	--	--	--	--	Biotin-requiring enzyme	--	Predicted protein GN=POPTRDRAFT_656310 OS=Populus trichocarpa (Western balsam poplar) PE=4 SV=1	Biotin/lipoyl attachment, partial [Cynara cardunculus var. scolymus]	PREDICTED: Ziziphus jujuba biotin carboxyl carrier protein of acetyl-CoA carboxylase (LOC107413946), transcript variant X2, mRNA																AATCTAATCTAAAATCTAATCTAAAGAGCGAGCTAGTCAGTCACTCTCATAATTCGAAGATCACATGGCA TCATCAGCATCTGCAGCTGTCTTAAGCACTTTTCATTATTCTATAGATGCAAGACGTGGTGTAGTTTCTA TGCATAATGCCAATGTGTCAGCTTTCGGTAAGAGTCGTGTTTCTACTCCAACAAATCGTGCAGGAGTGCT TGTTTCATGTGTGAAAACATCTGAAGCCTCTGTTACTAACAATTCTAATGGCTCACTAGAGAAAAGTACT CCTAGAGGCGCAACTTTCCCTAGTGGTTGCGAGGAACTTGTTGCGGGAGTCTGTGACGAGACACAAATCG CTGAGCTCAAAATTAAGATTGGGGACTTTGAAATGCATCTTAAA…
		c60667/f1p0/1758	0.092	5.5591	2.4109	1.7065	0.1142	0.1722	0.0593	0.0898875	5.3566	2.50576	1.87996	0.112896	0.171047	0.0597325	[I]	Lipid transport and metabolism	--	--	--	--	Biotin-requiring enzyme;; Biotin-requiring enzyme	--	Uncharacterized protein GN=PRUPE_ppa009474mg OS=Prunus persica (Peach) PE=4 SV=1	Biotin/lipoyl attachment [Cynara cardunculus var. scolymus]	PREDICTED: Ziziphus jujuba biotin carboxyl carrier protein of acetyl-CoA carboxylase (LOC107413946), transcript variant X2, mRNA																ATACATGACTCTGCTTTTTTTTTTTTTTTTTTTTTTTTTTTGGTATAAAGTTTGCGGAGTGATATAGAAC ATGAGGTCAATCTACAACAAAGATAATTATCATGGATGTACAAAAACTCTTACAAATTTCAATGACCAAG TTTTCTACAATATTTGTTGTGAATGCAAGTTAATCACACGAGGTAATATGAAAGCTGCAATCCTTCAACC AAAACTACTCAAACGGCTATAGTATCATGAAATGAGGGCAAGACCGCAATAAGGGGATCTCCATAACCAA CAGCCTCTCCATCATCAAAGAGGATCTTTATGACTTCTCCATCTACATCCGACTTCACAGGAAGTTCAGT GCCGAACTGGTCCAAGTAGCAGATCGTTTTTCCTTCTTTAATTA…
		c80462/f2p8/986	2.5237	4.7179	2.7229	1.729	0.2099	0.1136	0.1495	2.46575	4.54604	2.83003	1.90475	0.207504	0.112839	0.15059	[I]	Lipid transport and metabolism	--	--	--	--	Biotin-requiring enzyme	--	Uncharacterized protein GN=PRUPE_ppa009474mg OS=Prunus persica (Peach) PE=4 SV=1	Biotin/lipoyl attachment, partial [Cynara cardunculus var. scolymus]	PREDICTED: Ziziphus jujuba biotin carboxyl carrier protein of acetyl-CoA carboxylase (LOC107413946), transcript variant X2, mRNA																ATTCGAAGATCACATGGCATCATCATCAGCAGCTGCAGCTGTCTTAAGCACTTTTCATTATTCTATAGAT GCAAGACGTGGTGTAGTTTCTATGCATAATGCCAATGTGTCAGCATTCGGTAAGAGTCGTGTTTCTACTC CAACAAAGCGTGTAGGAATGCTTGTTTCATGTGTGAAAACATCTGAAGCCTCTGTCACTAACAAGTCTAA TGGCTCACTAGAGAAAAGTGCTCCTAGAGCCGCAACTTTCCCTAGTGGTTGCGAGGAACTTGTTGCGGGA GTCTGTGACGAGACACAAATCGCTGAGCTCAAAATTAAGATTGGGGACTTTGAAATGCATCTTAAAAGGA ACATCGATTCAGCAGAAGCCCCCGTGCTGTTTGCTTCGCCTACA…
		c34571/f1p0/1081	0.9199	14.4391	6.3325	3.7261	0.3616	0.3	0.09	0.898777	13.9131	6.58165	4.10485	0.357473	0.297991	0.0906563	[I]	Lipid transport and metabolism	--	--	--	--	Biotin-requiring enzyme	--	Predicted protein GN=POPTRDRAFT_656310 OS=Populus trichocarpa (Western balsam poplar) PE=4 SV=1	Biotin/lipoyl attachment, partial [Cynara cardunculus var. scolymus]	PREDICTED: Ziziphus jujuba biotin carboxyl carrier protein of acetyl-CoA carboxylase (LOC107413946), transcript variant X2, mRNA																AACATGAGTGAGTGAGTGAGTGAGGTGACAACCCAAAAATAGGTAGGGTAGAGCAGCAGGTGAATGAATT TCTTATTATTAGGGCGGAAATATCCAACACAAAATCTAATCTAATCTAAAATCTAATCTAAAGAGCGAGC TAGTCAGTCACTCTCATAATTCGAAGATCACATGGCATCATCAGCAGCTGCAACTGTCTTAAGCACTTTT CATTATTCTATAGATGCAAGACATGGTGTAGTTTCTATGCATAATGCCAATGTGTCAGCATTCGGTAAGA GTCGTGTTTCTACTCCAGCAAAGCGTGCAGGAATGCTTGTTTCATGTGTGAAAACATCTGAAGCCTCTGT TACTAACAAGTCTAATGGCTCACTAGAGAAAAGTACTCCTAGAG…
		c10871/f2p0/1139	4.143	0.6551	0.4879	0.2053	0.1644	0.3686	0.3819	4.04787	0.631237	0.507096	0.226168	0.162523	0.366132	0.384685	[I]	Lipid transport and metabolism	--	K02160|8e-38|vvi:100254365|hypothetical protein LOC100254365	--	--	--	Biotin carboxyl carrier protein of acetyl-CoA carboxylase 1, chloroplastic (Precursor) GN=MQK4.12 OS=Arabidopsis thaliana (Mouse-ear cress) PE=1 SV=2	Putative uncharacterized protein GN=VIT_14s0108g01660 OS=Vitis vinifera (Grape) PE=4 SV=1	Acetyl-CoA biotin carboxyl carrier, partial [Cynara cardunculus var. scolymus]	--																ATGCCTATAGTTTAAACACATTTCTCTGATTTCATCGCCACTAGACCCATACAAAAATCCCCCTCACTAA TTCCTCATTTCTCACCCGCCATTACATTCCATCTCTCTTCAATCCAATCTAATTTCATTAGCAGAGAAAT GGCTTCATTCACAGTGAATTGTCCCAAAACATCATCACCAGCAGCAGGTGTATTCGCAGCTCACTCAAAC CCCAACCAAATCCCTAAAAAGACTTCTTCAGTTGCTCTCTTTCAATCGGATTTGAAATCCAACCGTTCAT TGATTGCTGGTGTTCAGTCATCTAAGAGGAACGATGTTATGAAAGTGTCGGCTCAGCTTAATGAGGTTGC CCTTGAGAAATCATCAAACTCAGTACCAGCTGCAAAGAAAGAGG…
		c17427/f5p0/1242	30.0537	31.417	22.033	8.4701	5.0193	4.0734	4.4885	29.3636	30.2726	22.8999	9.33107	4.96201	4.04612	4.52123	[I]	Lipid transport and metabolism	Molecular Function: ligase activity (GO:0016874);;	K02160|3e-27|ath:AT5G16390|CAC1	--	--	Biotin-requiring enzyme	Biotin carboxyl carrier protein of acetyl-CoA carboxylase 1, chloroplastic (Precursor) GN=MQK4.12 OS=Arabidopsis thaliana (Mouse-ear cress) PE=1 SV=2	Chloroplast acetyl-CoA carboxylase biotin-containing subunit GN=A.BCCP1.a OS=Brassica napus (Rape) PE=4 SV=1	hypothetical protein Ccrd_022500 [Cynara cardunculus var. scolymus]	PREDICTED: Nicotiana sylvestris biotin carboxyl carrier protein of acetyl-CoA carboxylase, chloroplastic-like (LOC104225091), mRNA																GTAGTTTAGTTAAACCACCACTTACTTGTCCACACTCCACCCCTCTTTCTTTCTTTCTCTCGTTCATATC GCCTCCAAAACCATCACCATTTTCATTTTCAGTTTCACTCTTTGAATCCTAGTAATCTTTAATGGCATCT TTCTCAGTCCCATGTCCCAAGATTTCAGCTTTAGTGACACCCCAGCTTCCCAACCCTAAGCACCGGAACA CATCTCTTGTTCTTTTCCAGTCCAACCGTGGTTTGGTTCCTGGGTCATCTTCTTCTTCTCTTAGACTTCA GGCAACTAAGAGGAACCAAAATGGTGTCCTGAAAGTGTCTGCTGAGCTTAATGAGGATGTTGGCAAATCA ACGACATCTGCACCACCATCAGAGAAGTCAAGCAAAAAGTCTTC…
		c10143/f13p0/1194	49.194	59.3679	46.0162	10.7262	10.2546	5.3986	5.798	48.0644	57.2053	47.8267	11.8165	10.1376	5.36245	5.84028	[I]	Lipid transport and metabolism	--	K02160|2e-25|ath:AT5G16390|CAC1	--	--	Biotin-requiring enzyme	Biotin carboxyl carrier protein of acetyl-CoA carboxylase 1, chloroplastic (Precursor) GN=MQK4.12 OS=Arabidopsis thaliana (Mouse-ear cress) PE=1 SV=2	Uncharacterized protein GN=CARUB_v10001679mg OS=Capsella rubella PE=4 SV=1	Acetyl-CoA biotin carboxyl carrier, partial [Cynara cardunculus var. scolymus]	PREDICTED: Cicer arietinum biotin carboxyl carrier protein of acetyl-CoA carboxylase 1, chloroplastic (LOC101507139), transcript variant X2, mRNA																ATCGCCCTATAGTTTAAACACATTTCTCCTACTACTCTGATTTCATCGCCACTAGAGACCCATACAAAAA TCCCCCTCACTAATTCCTCATTTCTCACCCGCCATTACATTCCATCTCTCTTCAATCCAATCTAATTTCA TTAGCAGAGAAATGGCTTCATTCACAGTGAATTGTCCCAAAACATCATCACCAGCAGCAGGTGTATTCGC AGCTCACTCAAACCCCAACCAAATCCCTAAAAAGACTTCTTCAGTTGCTCTCTTTCAATCGGATTTGAAA TCCAACCGTTCATTGATTGCTGGTGTTCAGTCATCTAAGAGGAACGATGTTATGAAAGTGTCGGCTCAGC TTAATGAGGTTGCCCTTGAGAAATCATCAAACTCAGTACCAGCT…
		c87437/f11p0/1108	16.1374	10.713	3.8899	3.2968	0.3467	0.8523	0.7408	15.7669	10.3228	4.04295	3.63191	0.342743	0.846593	0.746202	[I]	Lipid transport and metabolism	--	--	--	--	Biotin-requiring enzyme	--	Predicted protein GN=POPTRDRAFT_656310 OS=Populus trichocarpa (Western balsam poplar) PE=4 SV=1	Biotin/lipoyl attachment, partial [Cynara cardunculus var. scolymus]	PREDICTED: Ziziphus jujuba biotin carboxyl carrier protein of acetyl-CoA carboxylase (LOC107413946), transcript variant X2, mRNA																GACAACCCAATAAATAAGTAGGGTAGAGCAGCAGGTGAATGAATTTCTTATTATTAGGGCGGAAATATCC AACACAAAATCTAATCTAATCTAAAATCTAATCTAAAGAGCGAGCTAGTCAGTCACTCTCATAATTCGAA GATCACATGGCATCATCAGCATCTGCAGCTGTCTTAAGCACTTTTCATTATTCTATAGCTGCAAGATGTG GTGTAGTTTCTATGCATAATGCCAATGTGTCAGCATTCGGTAAGAGTCGTGTTTCTACTCCAACAAAGCG TGCAGGAATGCTTGTTTCATGTGTGAAAACATCTGAAGCCTCTGTTACTAACAAGTCTAATGGCTCACTA GAGAAAAGTACTCCTAGAGGCGCAACTTTCCCTAGTGGTTGCGA…
		c21341/f2p8/1031	29.4182	20.3628	9.8137	5.324	0.8302	0.4835	0.1166	28.7427	19.6211	10.1998	5.86517	0.820724	0.480262	0.11745	[I]	Lipid transport and metabolism	--	--	--	--	Biotin-requiring enzyme	--	Predicted protein GN=POPTRDRAFT_656310 OS=Populus trichocarpa (Western balsam poplar) PE=4 SV=1	Biotin/lipoyl attachment, partial [Cynara cardunculus var. scolymus]	PREDICTED: Ziziphus jujuba biotin carboxyl carrier protein of acetyl-CoA carboxylase (LOC107413946), transcript variant X2, mRNA																ATCTAATCTAAAATCTAATCTAAAGAGCGAGCTAGTCAGTCACTCTCATAATTCGAAGATCACATGGCAT CATCAGCAGCTGCTGCAGCTGTCTTAAGCACTTTTCATTATTCTATAGATGCAAGACGTGGTGTAGTTTC TATGCATAATGCCAATGTGTCAGCATTCGGTAAGAGTCGTGTTTCTACTCCAACAAAGCGTGCAGGAATG CTTGTTTCATGTGTGAAAACATCTGAAGCCTCTGTTACTAACAAGTCTAATGGCTCACTAGAGAAAAGTA CTCCTAGAGGCGCAACTTTCCCTAGTGGTTGCGAGGAACTTGTTGCGGGAGTCTGTGACGAGACACAAAT CGCTGAGCTCAAAATTAAGATTGGGGACTTTGAAATGCATCTTA…
		c13166/f4p0/1106	59.6451	51.3816	31.9958	12.6491	27.9847	49.5128	45.1086	58.2755	49.5099	33.2547	13.9349	27.6653	49.1812	45.4376	[I]	Lipid transport and metabolism	--	--	--	--	Biotin-requiring enzyme	Biotin carboxyl carrier protein of acetyl-CoA carboxylase 2, chloroplastic (Precursor) GN=BCCP2 OS=Arabidopsis thaliana (Mouse-ear cress) PE=2 SV=1	Uncharacterized protein GN=Solyc06g068010.2 OS=Solanum lycopersicum (Tomato) PE=4 SV=1	Biotin/lipoyl attachment [Cynara cardunculus var. scolymus]	--																TTCATTTCATTTTTAATTTCCATCCTTCAAAATTTCCCATGGCTGCCTGTAGCTTTGGGGCTTCAAGTTT GAAACTTTCTAACTTGAGGTTGGCTCCTGCCAGAAGCGAGTTAGCTAATTTACAAAATGGAGTAAGGCTC CGAAATTCGGGACGCTTTGATGGTGTGGTGTTATCACAACGTTCAGGGAAAGCGTCCAGTCAGTGTCTAT GTTTGCCTGTCAAGAATGCCCAATCTGACGCAGATTTAGAAGATCGTTCTGAGGTGGTAACATCATCTGA ATCAATAAGCCAAGTCACTCCAAGTGCTTCAGATGTGGAGTCTCTTCTAACGGAAATTTGTGATACAACT TCAATTGCAGAATTTGAATTGAAACTTGGTGGATTTCGGTTATA…
MAT	malonyl-CoA ACP S-malonytransferase	c2541/f12p2/1585	60.2054	65.8206	53.4361	18.9646	17.6939	13.2945	35.3185	58.823	63.423	55.5385	20.8923	17.4919	13.2055	35.5761	[I]	Lipid transport and metabolism	Molecular Function: [acyl-carrier-protein] S-malonyltransferase activity (GO:0004314);; Biological Process: metabolic process (GO:0008152);;	K00645|0.0|vvi:100245074|hypothetical protein LOC100245074	[I]	Lipid transport and metabolism	Acyl transferase domain	--	Uncharacterized protein GN=Solyc01g006980.2 OS=Solanum lycopersicum (Tomato) PE=4 SV=1	malonyl-CoA:ACP malonyltransferase [Helianthus annuus]	Helianthus annuus cultivar CAS-6 malonyl-CoA:ACP malonyltransferase (MCMT) mRNA, complete cds																AAGTCAATCCAAACGATGACACATTTGTCATCTTGACACTCATCACTCCCCCTAGTAATCTCCGCTACTA ATTTCAAATCCCCAAACCCAACACACCATATATATATATAAATCAAAACACACAACTTAACATTCATTCA TATGCTATTTTGCCACCAATCTGTCACCAGATTTATTTCTCCTCGTTTTCTCAGCCACAAATTTAACTTC AATCATCTCTCAACAACAACAACAATGGCATCATCATCATCATCAGCATCATCTCTAGTCCTCCCCTCAA TTCAACTCAATCATCACGTGTCATCATCATCAACAAGAAGTTCACACGTGTGTTTTAGAAATGGATTTAT TAGGCGATTTAATAATAATATGGGGAAAGCTAGGGTTTCAATGA…
EAR	enoyl-[acyl-carrier protein] reductase	c1285/f20p0/1469	84.5488	106.842	60.9048	15.0393	11.112	11.112	5.9385	82.6074	102.95	63.3011	16.568	10.9852	11.0376	5.98181	[I]	Lipid transport and metabolism	Molecular Function: copper ion binding (GO:0005507);; Biological Process: fatty acid biosynthetic process (GO:0006633);; Cellular Component: chloroplast stroma (GO:0009570);; Cellular Component: thylakoid (GO:0009579);; Cellular Component: chloroplast envelope (GO:0009941);; Molecular Function: enoyl-[acyl-carrier-protein] reductase activity (GO:0016631);;	K00208|0.0|pop:POPTR_576267|enoyl-[acyl-carrier-protein] reductase (EC:1.3.1.10)	[R]	General function prediction only	Enoyl-(Acyl carrier protein) reductase	Enoyl-[acyl-carrier-protein] reductase [NADH], chloroplastic (Precursor) GN=T6P5.19 OS=Arabidopsis thaliana (Mouse-ear cress) PE=1 SV=1	Enoyl-ACP reductase 2 GN=ENR2 OS=Helianthus annuus (Common sunflower) PE=2 SV=1	enoyl-ACP reductase 2 [Helianthus annuus]	Helianthus annuus enoyl-ACP reductase 2 (ENR2) mRNA, complete cds																ACACACACACACATTCACTCACTGTCGCGCACACACAACATTTTGATCATTTTATTCTAAATATAAAATC CGCGATCTAAAAGGTTTGTGACTGAGTTATTAAAATGGCAACTACTACTCCCAATATGCACATTGCTATA CCAAGACCCTCTACCTTTTCTTCCCGTGAAGTTTCAAAGTCGAGCATTGCAGTTTTCAGTAGCGATGTTA AAGGGGTGTCATGTGTGAAGCTTAGAAGCTCATGTCACATCTCTTCGACACAGGCATTATCACAAAATGT CAAATCCAGTCCTATGAGATTTGGAAAGATGATCACGAAAGCAATGTCTGATTCTGGTGACACAAAACCC CTCCCAGGGTTGCCTATTGATTTGAGAGGAAAGAGGGCATTCAT…
		c7469/f1p0/1456	23.5163	39.0292	21.6372	4.6837	2.2041	2.2041	1.1077	22.9763	37.6075	22.4885	5.15979	2.17894	2.18934	1.11578	[I]	Lipid transport and metabolism	Molecular Function: copper ion binding (GO:0005507);; Biological Process: fatty acid biosynthetic process (GO:0006633);; Cellular Component: chloroplast stroma (GO:0009570);; Cellular Component: thylakoid (GO:0009579);; Cellular Component: chloroplast envelope (GO:0009941);; Molecular Function: enoyl-[acyl-carrier-protein] reductase activity (GO:0016631);;	K00208|0.0|pop:POPTR_555276|enoyl-[acyl-carrier-protein] reductase (EC:1.3.1.10)	[R]	General function prediction only	Enoyl-(Acyl carrier protein) reductase	Enoyl-[acyl-carrier-protein] reductase [NADH], chloroplastic (Precursor) GN=T6P5.19 OS=Arabidopsis thaliana (Mouse-ear cress) PE=1 SV=1	Enoyl-ACP reductase 2 GN=ENR2 OS=Helianthus annuus (Common sunflower) PE=2 SV=1	enoyl-ACP reductase 2 [Helianthus annuus]	Helianthus annuus enoyl-ACP reductase 2 (ENR2) mRNA, complete cds																AGATTATTTGTTTCTAGTAAAATGGCAGCTGCTACTTCGAGCATGCAAGTTGCTATTATTGCCAAACCAT TGACTTTTGCTTCCCGTGAGGTATCAAAGTCAAGCATAGCGGTTGTGTGCAATGGAAACAGAGACGCGTC ATGGATGAAGCTTAAGAGCTCTTGTCACATTTCTTCAACACAAGCAATATCTCATAACGTTATATCCGAT TGTGGCAAATCTAATAGGATGGTCACAAAAGCAATGTCTCAATCCAATGACACAAACCCTCTCCCAGGAT TGCCTGTTGATCTCAGAGGCAAGAGGGCATTCATTGCGGGTATAGCTGATGATAATGGATATGGATGGGC AATAGCAAAATCTCTGGCTGCTGCTGGTGCTGAAATTCTTGTCG…
		c78179/f1p0/1148	14.8269	4.4584	0.2283	0.1432	0.1769	0.1769	0.1392	14.4864	4.296	0.237282	0.157756	0.174881	0.175715	0.140215	[I]	Lipid transport and metabolism	Molecular Function: copper ion binding (GO:0005507);; Biological Process: fatty acid biosynthetic process (GO:0006633);; Cellular Component: chloroplast stroma (GO:0009570);; Cellular Component: thylakoid (GO:0009579);; Cellular Component: chloroplast envelope (GO:0009941);; Molecular Function: enoyl-[acyl-carrier-protein] reductase activity (GO:0016631);;	K00208|6e-173|pop:POPTR_555276|enoyl-[acyl-carrier-protein] reductase (EC:1.3.1.10)	[R]	General function prediction only	Enoyl-(Acyl carrier protein) reductase	Enoyl-[acyl-carrier-protein] reductase [NADH], chloroplastic (Precursor) OS=Brassica napus (Rape) PE=1 SV=2	Enoyl-ACP reductase 2 GN=ENR2 OS=Helianthus annuus (Common sunflower) PE=2 SV=1	enoyl-ACP reductase 2 [Helianthus annuus]	Helianthus annuus enoyl-ACP reductase 2 (ENR2) mRNA, complete cds																GGTATAGCTGATGATAATGGATATGGATGGGCAATAGCAAAATCTCTGGCTGCTGCTGGTGCTGAAATTC TTGTCGGCACATGGGTCCCAGCACTAAACATATTCGAGACCAGTCTACGTAGGGGGAAGTTTGATGAATC ACGTGTGTTACCAGATGGGTCTTTGATGGAGATTACTAAAGTCTATCCCTTGGATGCAGTTTTTGACTGT CCTGAAGATGTACCTGAAGATATAAAATCAAACAAACGTTATGCTGGATCATCAAAGTGGACTGTTAAGG AAGTTGCTGAATCTGTGAAAGAAGACTTTGGCACAATCGACATCCTTGTGCATTCATTAGCTAATGGACC CGAGGTTAGCAAACCTCTCTTGGAAACATCGAGATATGGGTATC…
		c10802/f6p0/1364	4.1538	7.1262	2.1453	0.949	2.0383	2.0383	0.3707	4.05842	6.86662	2.22971	1.04546	2.01503	2.02465	0.373403	[I]	Lipid transport and metabolism	Molecular Function: enoyl-[acyl-carrier-protein] reductase (NADH) activity (GO:0004318);; Molecular Function: copper ion binding (GO:0005507);; Biological Process: fatty acid biosynthetic process (GO:0006633);; Cellular Component: chloroplast stroma (GO:0009570);; Cellular Component: thylakoid (GO:0009579);; Cellular Component: chloroplast envelope (GO:0009941);; Molecular Function: enoyl-[acyl-c…	K00208|0.0|pop:POPTR_639726|enoyl-[acyl-carrier-protein] reductase (EC:1.3.1.10)	[R]	General function prediction only	Enoyl-(Acyl carrier protein) reductase	Enoyl-[acyl-carrier-protein] reductase [NADH], chloroplastic (Precursor) GN=T6P5.19 OS=Arabidopsis thaliana (Mouse-ear cress) PE=1 SV=1	Enoyl-ACP reductase 1 GN=ENR1 OS=Helianthus annuus (Common sunflower) PE=2 SV=1	enoyl-ACP reductase 1 [Helianthus annuus]	Helianthus annuus enoyl-ACP reductase 1 (ENR1) mRNA, complete cds																AGACAGAGATCGACCCTTTAAGCATTGGTGCTTACTGTTGCAATATTGCGTATACTGAAAATGATGGCGA TTGGTGCTTCTGCACTGCAAATAACTGCAGCAAGGCCGTCAATGTTTCTTACACAAAGGAGTCTCGGGGT TACTATGGCAAGTTTTGTAAATGAATCCGATAGAATTTTGTCATCTAAGCTTACCAGCTCCTCTCATGTG TCGTCGGTACTAAATGTTAAGCGAAGTTTTACAACTAGTCGTCCAAAGTATGAAAAGTTTGTTACCAAGT CAATGTCTGAAGCTTCTGAAAGCAAGCCTGTGTCCCAGCTGTCGATTGATTTGAAAGGTAAAAGAGCGTT TATTGCTGGTGTTGCTGATGACAATGGATATGGTTGGGCTATTG…
		c37421/f1p0/1730	3.5745	2.9463	1.6988	0.3094	0.234	0.234	0.2795	3.49242	2.83898	1.76564	0.34085	0.231329	0.232433	0.281538	[I]	Lipid transport and metabolism	Molecular Function: copper ion binding (GO:0005507);; Biological Process: fatty acid biosynthetic process (GO:0006633);; Cellular Component: chloroplast stroma (GO:0009570);; Cellular Component: thylakoid (GO:0009579);; Cellular Component: chloroplast envelope (GO:0009941);; Molecular Function: enoyl-[acyl-carrier-protein] reductase activity (GO:0016631);;	K00208|0.0|pop:POPTR_576267|enoyl-[acyl-carrier-protein] reductase (EC:1.3.1.10)	[R]	General function prediction only	Enoyl-(Acyl carrier protein) reductase;; Enoyl-(Acyl carrier protein) reductase	Enoyl-[acyl-carrier-protein] reductase [NADH], chloroplastic (Precursor) GN=T6P5.19 OS=Arabidopsis thaliana (Mouse-ear cress) PE=1 SV=1	Enoyl-ACP reductase 2 GN=ENR2 OS=Helianthus annuus (Common sunflower) PE=2 SV=1	enoyl-ACP reductase 2 [Helianthus annuus]	Helianthus annuus enoyl-ACP reductase 2 (ENR2) mRNA, complete cds																ACACACACAACATTTTGATCATTTTATTCTATATAAAATCCGCGATCTAAAAGGTTTGTGACTGAGTTAT TAAAATGGCAACTACTACTCCCAATATGCACATTGCTATACCAAGACCATCTACCTTTTCTTCCCGTGAA GTTTCAAAGTCGAACATTGCAGTTTTCAGTAGCGATGTAAAAGGGGTGTCATGTGCGAAGCTTAGAAGCT CATGTCACATCTCTTCGACACAGGCATTATCACAAAATGTCAAATCCAGTCCTATGAGATTTGGAAAGAT GATCACGAAAGCAATGTCTGATTCTGGTGACACAAAACCCCTCCCAGGGTTCCCTATTGATTTGAGAGGA AAGAGGGCATTCATTGCTGGTATAGCAGATGATAACGGATATGG…
		c43405/f1p0/1756	2.3599	2.0748	1.426	0.4003	0.4156	0.4156	0.1701	2.30571	1.99922	1.48211	0.44099	0.410856	0.412817	0.17134	[I]	Lipid transport and metabolism	Molecular Function: nucleotide binding (GO:0000166);; Molecular Function: enoyl-[acyl-carrier-protein] reductase (NADH) activity (GO:0004318);; Molecular Function: copper ion binding (GO:0005507);; Cellular Component: fatty acid synthase complex (GO:0005835);; Biological Process: acetyl-CoA metabolic process (GO:0006084);; Biological Process: fatty acid biosynthetic process (GO:0006633);; Biologi…	K00208|2e-130|pop:POPTR_576267|enoyl-[acyl-carrier-protein] reductase (EC:1.3.1.10)	[R]	General function prediction only	Enoyl-(Acyl carrier protein) reductase;; Enoyl-(Acyl carrier protein) reductase	Enoyl-[acyl-carrier-protein] reductase [NADH], chloroplastic (Precursor) GN=T6P5.19 OS=Arabidopsis thaliana (Mouse-ear cress) PE=1 SV=1	Enoyl-ACP reductase 2 GN=ENR2 OS=Helianthus annuus (Common sunflower) PE=2 SV=1	enoyl-ACP reductase 2 [Helianthus annuus]	Helianthus annuus enoyl-ACP reductase 2 (ENR2) mRNA, complete cds																GTATCTTTGTTTTAATCGAAACACCCCTCTTATATAACACACACACACATTCACTCACTGTCGCACACAC ACAACATTTTGATCATTTTATTCTATATAAAATCCGCGATCTAAAAGGTTTGTGACTGAGTTATTAAAAT GGCAACTACTACTCCCAATATGCACATTGCTATACCAAGACCCTCCACCTTTTTCTTCCCGTGAAGTTTC AAAGTCGAGCATTGCAGTTTTCAGTAGCGATGTTAAAGGGGTTTCATGTGCGAAGCTTAGAAGCTCTTGT CACATCTCTTCGACACAGGCATTATCACAAAATGTCAAATCCAGTCCTATGAGATTTGGAAAGATGATCA CGAAAGCAATGTCTGATTCTGGTGACACAAAACCCCTCCCAGGG…
		c27211/f4p0/1499	2.9486	0.9236	0.2954	0.178	0.3055	0.3055	0.1785	2.88089	0.889956	0.307022	0.196093	0.302013	0.303454	0.179802	[I]	Lipid transport and metabolism	Molecular Function: enoyl-[acyl-carrier-protein] reductase (NADH) activity (GO:0004318);; Molecular Function: copper ion binding (GO:0005507);; Biological Process: fatty acid biosynthetic process (GO:0006633);; Cellular Component: chloroplast stroma (GO:0009570);; Cellular Component: thylakoid (GO:0009579);; Cellular Component: chloroplast envelope (GO:0009941);; Molecular Function: enoyl-[acyl-c…	K00208|0.0|pop:POPTR_639726|enoyl-[acyl-carrier-protein] reductase (EC:1.3.1.10)	[R]	General function prediction only	Enoyl-(Acyl carrier protein) reductase	Enoyl-[acyl-carrier-protein] reductase [NADH], chloroplastic (Precursor) GN=T6P5.19 OS=Arabidopsis thaliana (Mouse-ear cress) PE=1 SV=1	Enoyl-ACP reductase 1 GN=ENR1 OS=Helianthus annuus (Common sunflower) PE=2 SV=1	enoyl-ACP reductase 1 [Helianthus annuus]	Helianthus annuus enoyl-ACP reductase 1 (ENR1) mRNA, complete cds																GCTATATAAAAAACCCATTTCTTCATAAGCCCAATCCATAAAAAAATCAATCCCTTCTTTTTATCTCCCT CACAAAGTGACACACAGACAGAGATCGACCCTTTAAGCATTGGTGCTTACTGTTGCAATATTGCATATAC CGAAAATGATGGCGATTGGTGCTTCTGCACTGCAAATAACTGCAGCAAGGCCGTCAATGTTTCTTACACA AAGGAGTCTCGGGGTTACTATTGCAAGTTTTGTAAATGAATCCGATAAAATTTTGTCATCTAAGCTTACC AGCTCCTCTCATGTGTTGTCGGTGCTAGATGTTAAGCGAAGTTTTACAACTAGTCGTCCAAAGTATGAAA AGTTTGTTACCAAGTCAATGTCTGAAGCTTCTGAAAGCAAGCCT…
		c60248/f2p0/1361	3.7507	0.7191	0.0415	0.0389	0.4676	0.4676	0.1253	3.66458	0.692906	0.0431328	0.0428541	0.462263	0.464469	0.126214	[I]	Lipid transport and metabolism	Molecular Function: enoyl-[acyl-carrier-protein] reductase (NADH) activity (GO:0004318);; Molecular Function: copper ion binding (GO:0005507);; Biological Process: fatty acid biosynthetic process (GO:0006633);; Cellular Component: chloroplast stroma (GO:0009570);; Cellular Component: thylakoid (GO:0009579);; Cellular Component: chloroplast envelope (GO:0009941);; Molecular Function: enoyl-[acyl-c…	K00208|0.0|pop:POPTR_639726|enoyl-[acyl-carrier-protein] reductase (EC:1.3.1.10)	[R]	General function prediction only	Enoyl-(Acyl carrier protein) reductase	Enoyl-[acyl-carrier-protein] reductase [NADH], chloroplastic (Precursor) GN=T6P5.19 OS=Arabidopsis thaliana (Mouse-ear cress) PE=1 SV=1	Enoyl-ACP reductase 1 GN=ENR1 OS=Helianthus annuus (Common sunflower) PE=2 SV=1	enoyl-ACP reductase 1 [Helianthus annuus]	Helianthus annuus enoyl-ACP reductase 1 (ENR1) mRNA, complete cds																AGAGATCGACCCTTTAAGCATTGGTGCTTACTGTTGCAATATTGCATATACCGAAAATGATGGCGATTGG TGCTTCTGCACTGCAAATAACTGCAGCAAGGCCGTCAATGTTTCTTACACAAAGGAGTCTCGGGGTTACT ATTACAAGTTTTGTAAATGAATCCGATAGGATTTTGTCATCTAAGCTTACCAGCTCCTCTCATGTGTCGT CGGTACTAAATGTTAAGCGAAGTTTTACAACTAGTCGTCCAAAGTATGAAAAGTTTGTTACTAAGTCAAT GTCTGAAGCTTCTGAAAGCAAGCCTGTGTCCCAGCTGTCGATTGATTTGAAAGGTAAAAGAGCGTTTATT GCTGGTGTTGCTGATGACAATGGATATGGTTGGGCTATTGCAAA…
KAR	3-ketoacyl-[acyl-carrier protein] reductase	c132986/f1p2/671	0.9862	5.0139	0	0	0	0.127	0.0376	0.963555	4.83126	0	0	0	0.12615	0.0378742	[IQR]	--	Biological Process: very long-chain fatty acid metabolic process (GO:0000038);; Molecular Function: 3-oxoacyl-[acyl-carrier-protein] reductase (NADPH) activity (GO:0004316);; Molecular Function: copper ion binding (GO:0005507);; Biological Process: fatty acid biosynthetic process (GO:0006633);; Molecular Function: 2,3-dihydro-2,3-dihydroxybenzoate dehydrogenase activity (GO:0008667);; Biological …	K00059|6e-83|pop:POPTR_726104|hypothetical protein	[I]	Lipid transport and metabolism	short chain dehydrogenase;; KR domain;; Enoyl-(Acyl carrier protein) reductase;; NAD(P)H binding domain of trans-2-enoyl-CoA reductase	3-oxoacyl-[acyl-carrier-protein] reductase 1, chloroplastic (Precursor) GN=gbkr1 OS=Brassica napus (Rape) PE=1 SV=1	Ketoacyl-ACP reductase 1 GN=KAR1 OS=Helianthus annuus (Common sunflower) PE=2 SV=1	3-oxoacyl-(acyl-carrier-protein) reductase [Cynara cardunculus var. scolymus]	PREDICTED: Musa acuminata subsp. malaccensis 3-oxoacyl-[acyl-carrier-protein] reductase 4-like (LOC103997193), mRNA																GACTCTCTAACTTAACTTTCAAGCTTGTGTTCTTTGTGACGACCCCTACCATGACTGCATCGGCTTCTTT CACCACTTTTGGATCCGCATCAATCTTAGACAAGTCCAGAATTATTGGCAGTGATCAGAAGGTCTCTTTT TCCAGTAACAATGTGTCCTTAGTTCACCTCCAATGTAGGTTTACTAATCAGCACTGCCGATCTAGAGTGT CATTTGCTTCATGTGGAGTTAAAGCTCAGGCGGCTACTATTGAACATGCAAGTGTTGAAGCGACACCAAA GGTGGAGGCTCCAGTTGTGATTGTGACGGGAGCCTCTAGAGGTATCGGAAGAGCAATTGCACTAGCCTTT GGTAGAGCTGGTTGCAAGGTTCTCGTGAATTATGCAAGGGCGTC…
		c1992/f9p0/1256	60.7091	62.1103	44.3645	15.6415	9.2051	10.0225	8.8032	59.3151	59.8478	46.11	17.2314	9.10003	9.95538	8.8674	[IQR]	--	Molecular Function: 3-oxoacyl-[acyl-carrier-protein] reductase (NADPH) activity (GO:0004316);; Molecular Function: copper ion binding (GO:0005507);; Biological Process: fatty acid biosynthetic process (GO:0006633);; Cellular Component: chloroplast stroma (GO:0009570);; Cellular Component: chloroplast envelope (GO:0009941);; Molecular Function: NAD binding (GO:0051287);; Biological Process: oxidat…	K00059|2e-142|pop:POPTR_420605|hypothetical protein	[I]	Lipid transport and metabolism	short chain dehydrogenase;; Enoyl-(Acyl carrier protein) reductase;; KR domain	3-oxoacyl-[acyl-carrier-protein] reductase, chloroplastic (Precursor) GN=CLKR27 OS=Cuphea lanceolata (Cigar flower) PE=2 SV=1	Ketoacyl-ACP reductase 1 GN=KAR1 OS=Helianthus annuus (Common sunflower) PE=2 SV=1	ketoacyl-ACP reductase 1 [Helianthus annuus]	Helianthus annuus ketoacyl-ACP reductase 2 (KAR2) mRNA, complete cds																CTGCTTATTCTCTTCGTTGTTATTATAACCTTCTCCCTTCATCTCGATCTCTAATGGCTGCTGCATCTGC TTCTTTCGCCGGATCCGCCGTTGTTAACGCTTTCAAATCCACCGCTGACCGGAAACTCTCCCTTTCCGGA AAAACTGCCACGTCATCAGTTCACTTCAATCAGAGTTTTAACTTCTCCAAATGCCGATCCTTTTCTTCCT CTTCTTCTGGAGTTAAAACTCAGGTGGCTACTGTTGAACACGCAAGTGTTGAAGCAACACCAAAGGTTGA AGCTCCTGTTGTTATTGTGACAGGAGCCTCAAGAGGTATCGGCAAAGCAGTTGCCCTAGCCTTAGGCAAA GCTGGTTGCAAGGTTTTAGTTAATTATGCAAGGTCTTCTAAGGA…
		c253113/f2p6/693	28.9637	27.3762	24.4531	8.2109	4.4053	5.4651	4.314	28.2986	26.379	25.4152	9.04552	4.35502	5.4285	4.34546	[IQR]	--	Molecular Function: 3-oxoacyl-[acyl-carrier-protein] reductase (NADPH) activity (GO:0004316);; Molecular Function: copper ion binding (GO:0005507);; Biological Process: fatty acid biosynthetic process (GO:0006633);; Cellular Component: chloroplast stroma (GO:0009570);; Cellular Component: chloroplast envelope (GO:0009941);; Molecular Function: NAD binding (GO:0051287);; Biological Process: oxidat…	K00059|5e-91|pop:POPTR_420605|hypothetical protein	[I]	Lipid transport and metabolism	short chain dehydrogenase;; Enoyl-(Acyl carrier protein) reductase;; KR domain	3-oxoacyl-[acyl-carrier-protein] reductase, chloroplastic (Precursor) GN=CLKR27 OS=Cuphea lanceolata (Cigar flower) PE=2 SV=1	Ketoacyl-ACP reductase 1 GN=KAR1 OS=Helianthus annuus (Common sunflower) PE=2 SV=1	ketoacyl-ACP reductase 1 [Helianthus annuus]	Helianthus annuus ketoacyl-ACP reductase 2 (KAR2) mRNA, complete cds																ACTATTGTTGTATTGGTCAACAATGCAGGGATTACAAGGGATGGTTTGTTGATGAGGATGAAGCTAGAGC AATGGCAGGAGGTCATTAATCTGAATCTCACTGGTGTATACTTATGCACACAGGCAGCTTGCAAGGTTAT GATGAAAAAGAAAAAGGGAAGAATCATCAATATAGCATCTGTTGTTGGTCAAGTGGGCAATGTTGGCCAA GCCAATTACAGTGCTGCAAAAGCTGGAGTAATTGGATTTACCAAAACCGTCGCAAAAGAGTACTCGAGTA GAGGCATAACTGCGAATGCTATTGCCCCTGGATTTATTGCATCTGATATGACTGCTAAGCTCGGTGAAGA CATTGAGAAACAGATCTTGAAGACAATCCCCTTGGGGAGGTATG…
		c33246/f3p0/1290	38.0659	49.8779	42.2191	19.4896	9.9129	13.7711	16.9156	37.1918	48.061	43.8802	21.4707	9.79975	13.6789	17.039	[IQR]	--	Molecular Function: 3-oxoacyl-[acyl-carrier-protein] reductase (NADPH) activity (GO:0004316);; Molecular Function: copper ion binding (GO:0005507);; Biological Process: fatty acid biosynthetic process (GO:0006633);; Cellular Component: chloroplast stroma (GO:0009570);; Cellular Component: chloroplast envelope (GO:0009941);; Molecular Function: NAD binding (GO:0051287);; Biological Process: oxidat…	K00059|1e-141|pop:POPTR_420605|hypothetical protein	[I]	Lipid transport and metabolism	short chain dehydrogenase;; Enoyl-(Acyl carrier protein) reductase;; KR domain;; NAD(P)H binding domain of trans-2-enoyl-CoA reductase;; NAD dependent epimerase/dehydratase family	3-oxoacyl-[acyl-carrier-protein] reductase, chloroplastic (Precursor) GN=CLKR27 OS=Cuphea lanceolata (Cigar flower) PE=2 SV=1	Ketoacyl-ACP reductase 1 GN=KAR1 OS=Helianthus annuus (Common sunflower) PE=2 SV=1	ketoacyl-ACP reductase 1 [Helianthus annuus]	Helianthus annuus ketoacyl-ACP reductase 2 (KAR2) mRNA, complete cds																GGAGATACCAAAGCCCTCACTAACTCACTCACTTAATTATCGCCTTCTTCTTCTTCTTCTTCATATATAT ATAACAAAACAAACAAACCATCATCAACAATTGCTTATTCTCTTCGTTGTTATTCTTCTCTTTTCTGTTC ATCTCGTTCCCTAATGGCTGCCGCATCTGCTTCTTTCGCCGGATCCGCCGTTGTTAACGCTTTCAAATCC ACCGCTGACCGGAAACTCTCCCTTTCCGGAAAAACTGCCACGTCATCAGTTCACTTCAATCAGGCTTCGG CTTTTAACTTCTCCAAATGCCGATCATTTTCTTCCTCTTCTTCTGGAGTTAAAACTCAGGTGGCTACTAT TGAACACGCAAGTGTTGAAGCAACACCAAAGGTGGAAGCTCCTG…
		c262898/f1p4/697	8.3544	9.914	7.2488	4.517	1.5979	0.403	4.0109	8.16257	9.55287	7.534	4.97614	1.57966	0.400301	4.04015	[IQR]	--	Molecular Function: 3-oxoacyl-[acyl-carrier-protein] reductase (NADPH) activity (GO:0004316);; Biological Process: fatty acid biosynthetic process (GO:0006633);; Molecular Function: NAD binding (GO:0051287);; Biological Process: oxidation-reduction process (GO:0055114);;	K00059|1e-80|pop:POPTR_420605|hypothetical protein	[I]	Lipid transport and metabolism	Enoyl-(Acyl carrier protein) reductase;; short chain dehydrogenase	3-oxoacyl-[acyl-carrier-protein] reductase, chloroplastic (Precursor) GN=CLKR27 OS=Cuphea lanceolata (Cigar flower) PE=2 SV=1	Ketoacyl-ACP reductase 1 GN=KAR1 OS=Helianthus annuus (Common sunflower) PE=2 SV=1	ketoacyl-ACP reductase 1 [Helianthus annuus]	Helianthus annuus ketoacyl-ACP reductase 2 (KAR2) mRNA, complete cds																GATGGTTTGTTGATGAGGATGAAGCTAGAGCAATGGCAGGATGTCATTAATCTGAATCTCACCTGTGTAT ACTTATGCACACAGGCAGCTTGCAAGGTTATGATGAAAAAGAAAAAGGGAAGAATCATCAATATTGCATC TGTTGTTGGTCAAGTGGGCAATGTTGGCCAAGACAATTACAGTGCTGCAAAAGCTGGAGTAATTGGATTT ACCAAAACCGTCGCAAAAGAGTACTCGAGTAGAGGCATAACTGCGAATGCTATTGCCCCTGGATTTATTG CATCTGATATGACTGCTAAGCTCGGTGAAGACATTGAGAAACAGATCTTGAAGACAATCCCCTTGGGGAG GTATGGTAAACCTGAAGAAGTCGCTGGGCTTGTTGAATTCTTGG…
		c42037/f1p1/1149	1.0265	2.3182	0.1201	0.8464	0.7612	0.205	1.1009	1.00293	2.23376	0.124825	0.932435	0.752511	0.203627	1.10893	--	--	Molecular Function: 3-oxoacyl-[acyl-carrier-protein] reductase (NADPH) activity (GO:0004316);; Cellular Component: peroxisome (GO:0005777);; Cellular Component: membrane (GO:0016020);; Biological Process: response to cadmium ion (GO:0046686);; Biological Process: oxidation-reduction process (GO:0055114);;	--	[R]	General function prediction only	short chain dehydrogenase;; Enoyl-(Acyl carrier protein) reductase;; KR domain	3-oxoacyl-[acyl-carrier-protein] reductase, chloroplastic (Precursor) GN=CLKR27 OS=Cuphea lanceolata (Cigar flower) PE=2 SV=1	2,4-dienoyl-CoA reductase, putative GN=RCOM_1636080 OS=Ricinus communis (Castor bean) PE=3 SV=1	PREDICTED: 3-oxoacyl-[acyl-carrier-protein] reductase FabG-like isoform X1 [Citrus sinensis]	--																ACCATGGCTAATAACACCAAAATGGAACCATGGCATGACCTTTGCGATAAGGTTGTCATGGTCACAGGAG CCTCGTCCGGGCTCGGACGAGACTTTTGTATAGACCTAGCTAAAGCGGGCTGCCAAATTATTGCGGCAGC CCGTCGGGTCGATCGACTCGAGTCTTTGTGCGATGAGATCAACCAACTTGGACAAACTAATGATGTTCGA GCTGTGGCTGTGGAGCTCGATGTTAGTGCTAAGGGTCTTGTTATTGAAGCATCGGTTACAAAAGCGTGGG AGGCTTTTGGACGTATTGATTGCTTGATTAATAATGCGGGTGTTAGAGGCAATGTGCGGAATCCATTGGA ATTGTCTGAAGAAGAGTGGGATAGTACCATGACAACAAACTTGA…
		c125022/f5p0/1029	2.8147	3.3534	1.8789	4.8192	2.6471	1.8926	1.2941	2.75007	3.23125	1.95282	5.30906	2.61689	1.87993	1.30354	[IQR]	--	Biological Process: metabolic process (GO:0008152);;	--	[R]	General function prediction only	short chain dehydrogenase;; Enoyl-(Acyl carrier protein) reductase;; KR domain;; NAD dependent epimerase/dehydratase family	3-oxoacyl-[acyl-carrier-protein] reductase, chloroplastic (Precursor) GN=CLKR27 OS=Cuphea lanceolata (Cigar flower) PE=2 SV=1	Uncharacterized protein GN=PGSC0003DMG400028097 OS=Solanum tuberosum (Potato) PE=3 SV=1	Glucose/ribitol dehydrogenase [Cynara cardunculus var. scolymus]	--																ACGAACCAACCTCCCTAATTCTTTTCACGAATATGACTAGCCAAATTGCAAATATACTCGAGCCTTGGCA TGATCTCACTGGAAAAGTGGTGTTCGTGACAGGAGCATCATCCGGTATTGGCAAAGAATTATGTCTTGAT TTAGCTCGAGCTGGTTGTAAGATAATCGGCTGTGCTAGGCGCACTGAGCTACTTAAATCGCTTTGCGATG AAATCAATGGACCGGAAAGTGAACAAAACAACAGCCTTCGGGCATTTATGCTTCAGTTGGATGTAGCTGC GGATGAGGAAACAATCAAGGCCGCTGTGGACAAAGCATGGGGAGCGTTTGGACGCATTGATGCTTTGGTT AACAATGCTGGAATTGCAGGTCTACCGCGTAACCCACTGGAATA…
		c27531/f1p0/1216	8.566	2.435	2.8255	7.2195	5.3068	6.0331	4.1783	8.36931	2.3463	2.93667	7.95335	5.24623	5.9927	4.20877	--	--	Biological Process: metabolic process (GO:0008152);;	--	[R]	General function prediction only	short chain dehydrogenase;; Enoyl-(Acyl carrier protein) reductase;; KR domain;; NAD dependent epimerase/dehydratase family	3-oxoacyl-[acyl-carrier-protein] reductase, chloroplastic (Precursor) GN=CLKR27 OS=Cuphea lanceolata (Cigar flower) PE=2 SV=1	Uncharacterized protein GN=Solyc12g100220.1 OS=Solanum lycopersicum (Tomato) PE=3 SV=1	Glucose/ribitol dehydrogenase [Cynara cardunculus var. scolymus]	--																GAACCAACCTCCCTAATTCTTTTAACGAATATGACTAGCCAGATTGCAAAAACACTCGAGCCTTGGCACG ATCTCACTGGAAAAGTGGTGTTCGTGACAGGAGCATCATCCGGTATTGGCAAAGAATTATGTCTTGATTT AGCTCGAGCTGGTTGTAAGATAATCGGCTGTGCTAGGCGAACTGAGCTACTTAAATCGCTTAGCAATGAA ATCAATGGAACGGAAAGTGAACAAAACAGCCTTCGGGCCTTTATGCTTCAGTTGGATGTAGCTGCGGATG AGGAAACAATTAAGGCCGCTGTTCACAAAGCATGGGGAGCGTTTGGACGCATTGATGCTTTGATTAACAA TGCCGGAATTGCAGGTCTACCGCGTAACCCATTGGAATACGAAG…
		c71066/f1p0/1100	10.8671	5.6047	2.0633	0.8639	4.3678	8.5669	4.6413	10.6176	5.40054	2.14448	0.951714	4.31794	8.50953	4.67515	--	--	Molecular Function: 3-oxoacyl-[acyl-carrier-protein] reductase (NADPH) activity (GO:0004316);; Cellular Component: peroxisome (GO:0005777);; Cellular Component: membrane (GO:0016020);; Biological Process: response to cadmium ion (GO:0046686);; Biological Process: oxidation-reduction process (GO:0055114);;	--	[R]	General function prediction only	short chain dehydrogenase;; Enoyl-(Acyl carrier protein) reductase;; KR domain	3-oxoacyl-[acyl-carrier-protein] reductase, chloroplastic (Precursor) GN=CLKR27 OS=Cuphea lanceolata (Cigar flower) PE=2 SV=1	2,4-dienoyl-CoA reductase, putative GN=RCOM_1636080 OS=Ricinus communis (Castor bean) PE=3 SV=1	Glucose/ribitol dehydrogenase [Cynara cardunculus var. scolymus]	--																GTCACACAACTCATATAACTTTCATTTTGAAATTAAAACCCAATACCATGGCTAATAACACCAAAATGGA ACCATGGCATGACCTTTGCGATAAGGTTGTCATGGTCACAGGAGCCTCGTCCGGGCTCGGACGAGACTTT TGTATAGACCTAGCTAAAGCGGGCTGCCAAATTATTGCGGCAGCCCGTCGGGTCGATCGACTCGAGTCTT TGTGCGATGAGATCAACCAACTTGGACAAACTAATGATGTTCGAGCTGTGGCTGTGGAGCTCGATGTTAG TGCTAAGGGTCTTGTTATTGAAGCATCGGTTACAAAAGCGTGGGAGGCTTTTGGACGTATTGATTGCTTG ATTAATAATGCGGGTGTTAGAGGCAATGTGCGGAATCCATTGGA…
		c39122/f2p2/999	63.7602	36.8938	13.5375	11.4603	3.2547	2.9995	2.5145	62.2962	35.5499	14.0701	12.6252	3.21755	2.97941	2.53284	[IQR]	--	Molecular Function: 3-oxoacyl-[acyl-carrier-protein] reductase (NADPH) activity (GO:0004316);; Biological Process: oxidation-reduction process (GO:0055114);;	--	[R]	General function prediction only	short chain dehydrogenase;; Enoyl-(Acyl carrier protein) reductase;; KR domain	3-oxoacyl-[acyl-carrier-protein] reductase, chloroplastic (Precursor) GN=CLKR27 OS=Cuphea lanceolata (Cigar flower) PE=2 SV=1	Uncharacterized protein GN=PGSC0003DMG400028097 OS=Solanum tuberosum (Potato) PE=3 SV=1	Glucose/ribitol dehydrogenase [Cynara cardunculus var. scolymus]	--																AAACTAACCAAAAAACAAAGATGTCAGTCACTCACAACCACCAAAAACCACACCCACAACAACCATGGCA ACTAGACTTAAAAGACACAATCGTTTTAATAACAGGCGCATCATCGGGCATCGGATACGAATTCTGTATC GACTTAGCCAAATCCGGTTGCAAAATCATCGCTGCTGCCCGTCGAACTGACCGTCTCAAAACTCTCTGCG ACGAAATTAATAGTCTAAACGACGACGTAAAGGCAGTAGCGGTTGAGCTTGATGTTAGTGCTGATGGTGC CACAATTGAGGCGTCTGTTAAAAAGTGTTGGGAGGCTTTTGGAAGGATTGATGCTTTGATTAATAACGCT GGTATTAGAGGTTCTGTAAAAAATCCATTGAATTTGTCGGAAGA…
HAD	3-hydroxyacyl-[acyl-carrier-protein] dehydratase	c87660/f2p0/1024	27.7894	23.0184	13.5521	2.7985	3.2732	1.3081	1.8075	27.1513	22.1799	14.0853	3.08296	3.23584	1.29934	1.82068	[I]	Lipid transport and metabolism	Cellular Component: cytoplasm (GO:0005737);; Biological Process: fatty acid biosynthetic process (GO:0006633);; Molecular Function: hydro-lyase activity (GO:0016836);;	K02372|2e-107|rcu:RCOM_1712710|hydroxyacyl-ACP Dehydrase (EC:4.2.1.-)	--	--	FabA-like domain;; MaoC like domain	--	Uncharacterized protein OS=Glycine max (Soybean) PE=3 SV=1	PREDICTED: 3-hydroxyacyl-[acyl-carrier-protein] dehydratase FabZ [Glycine max]	Helianthus annuus cultivar CAS-6 beta-hydroxyacyl-ACP dehydratase (HAAD1) mRNA, complete cds																ACTCCCAACTCAAAACAAACACTCTTCTTGAGTCTTTGGTATCTCCGTCTTCCCCACATTGTTTCTCCCG TCCTAATTCCCCCTCAAATACACAACACACTTTCACATTTCTCATCGCCATCAATGGCTTCTTCTACTCT CGCGAATTCACTCATTTCTCCACCACTCAATTCCCATTCTCCCATCTCTAATCGAACAACAACAACTGTT CGATTAGCATTTCCAAGAATCAACAGATCTTCTGTGTTATCTTTAAAGACAACCCATGTTGTTAAATGTA GTGGCGATGATGCTAGTGCCCCAAAAGATGAAACCCCTATTGAACTAAGATATGCTGCGTATCCTACGGT TCTTGATATTAATCAGATTCGTGAAGTTTTGCCGCACAGATTTC…
		c105044/f1p1/998	13.2975	14.4422	7.8563	1.8593	2.3822	0.8514	1.2503	12.9922	13.9161	8.1654	2.04829	2.35501	0.845699	1.25942	[I]	Lipid transport and metabolism	Cellular Component: cytoplasm (GO:0005737);; Biological Process: fatty acid biosynthetic process (GO:0006633);; Molecular Function: hydro-lyase activity (GO:0016836);;	K02372|1e-88|rcu:RCOM_1712710|hydroxyacyl-ACP Dehydrase (EC:4.2.1.-)	--	--	FabA-like domain;; MaoC like domain	--	Beta-hydroxyacyl-ACP dehydratase GN=HAAD1 OS=Helianthus annuus (Common sunflower) PE=2 SV=1	beta-hydroxyacyl-ACP dehydratase [Helianthus annuus]	Helianthus annuus cultivar CAS-6 beta-hydroxyacyl-ACP dehydratase (HAAD1) mRNA, complete cds																ACTCCCAACTCAAAACAAACACTCTTCTTGAGTCTTTGGTATCTCCGTCTTCCCCACATTGTTTCTCCCG TCCTAATTCCCCCTCAAATACACAACACACTTTCACATTTCTCATCGCCATCAATGGCTTCTTCTACTCT CTCGAATTCACTCATTTCTCCACCACTCAATTCCCATTCTCCCATCTCTAATCGAACAACAGCTGTTCGA TTAGCATTTCCAAGAATCAACAGATCTTCTGTGTTATCTTTATAGACAACCCATGTTGTTAAATGTAGTG GTGATGATGCTAGTGCCCCAAAAGATGAAACCCCTATTGAACTAAGATATGCTGCGTATCCTACGGTTCT TGATTAATCAGATTCGTGAAGTTTTGCCGCACAGATTTCCATTT…
		c252866/f5p1/927	26.1982	40.4273	26.886	6.4294	7.0489	1.9343	1.9021	25.5966	38.9547	27.9438	7.08294	6.96844	1.92135	1.91597	[I]	Lipid transport and metabolism	Cellular Component: cytoplasm (GO:0005737);; Biological Process: fatty acid biosynthetic process (GO:0006633);; Molecular Function: hydro-lyase activity (GO:0016836);;	K02372|6e-107|vvi:100264168|hypothetical protein LOC100264168	--	--	FabA-like domain;; MaoC like domain	--	Uncharacterized protein OS=Glycine max (Soybean) PE=3 SV=1	PREDICTED: 3-hydroxyacyl-[acyl-carrier-protein] dehydratase FabZ [Glycine max]	Helianthus annuus cultivar CAS-6 beta-hydroxyacyl-ACP dehydratase (HAAD1) mRNA, complete cds																ACTCCCAACTCAAAACACTCTTTTTGAGTCTTTGGTATCTCCGTCTTCCCCACATTGTTTCTCCCGTCCT AATTCCCCCTCAAATACACAACACACTTTCACATTTCTCATCTCCATCAATGGCTTCTTCAACTCTCCCG AATTCACTCATTTCTCCACCACTCAATTCCCATTCTCCCATCTCTAATCGAGTAACTACTGTTCGATTAG CATTTCCAAGAATCAACAGATCTTCTATGGTATCTTTAAAGACAACCCATGTTGTTAAATGTAGTGGCGA TGATGCTAGTGCCCCAAAAGATGAAACCCCTATTGAACTAAGATATGCTGCGTATCCTACGGTTCTTGAT ATTAATCAGATTCGTGAAGTTTTGCCACACAGATTTCCATTTCT…
		c256629/f1p1/991	13.2473	18.7756	12.0693	2.4361	2.524	0.8788	0.7353	12.9431	18.0917	12.5442	2.68373	2.49519	0.872915	0.740662	[I]	Lipid transport and metabolism	Cellular Component: cytoplasm (GO:0005737);; Biological Process: fatty acid biosynthetic process (GO:0006633);; Molecular Function: 3-hydroxydecanoyl-[acyl-carrier-protein] dehydratase activity (GO:0008693);;	K02372|3e-103|vvi:100264168|hypothetical protein LOC100264168	--	--	FabA-like domain	--	Uncharacterized protein OS=Glycine max (Soybean) PE=3 SV=1	PREDICTED: 3-hydroxyacyl-[acyl-carrier-protein] dehydratase FabZ [Glycine max]	Helianthus annuus cultivar CAS-6 beta-hydroxyacyl-ACP dehydratase (HAAD1) mRNA, complete cds																AACTCAAAACAAACACACTCTTTTTGAGTCTTTGGTATCTCCGTCTTCCCCACATTGTTTCTCCCGTCCT AATTCCCCTCAAATACACAACACACTTTCACATTTCCCCTCATTCTCATCAATGGCTTCTTCTACTCTCG CGAATTCACTCATTTCTCCACCACTCAATTCCCATTCTCCCATCTCTAATCGAACAACAACTGTTCGATT AGCATTTCCAAGAATCAACAGATCTTCTGTGGTATCTTTAAAGACAACCCATGTTGTTAAATGTACTGGT GATGATGCTAGTGCCCCAAAAGATGAAACCCCAATTGAACTAAGATATGCTGCGTATCCTACGGTTCTTG ATATTAATCAGATTCGTGAAGTTTTGCCACACAGATTTCCATTT…
KASIII	3-ketoacyl-[acyl-carrier-protein] synthase III	c103400/f2p0/1543	27.9107	32.639	14.2249	5.2861	3.3696	0.8451	0.6996	27.2698	31.4501	14.7846	5.82342	3.33114	0.839441	0.704702	[I]	Lipid transport and metabolism	Molecular Function: 3-oxoacyl-[acyl-carrier-protein] synthase activity (GO:0004315);; Biological Process: fatty acid biosynthetic process (GO:0006633);;	K00648|0.0|rcu:RCOM_0251360|Ketoacyl-ACP Synthase III (KAS III) (EC:2.3.1.41)	--	--	3-Oxoacyl-[acyl-carrier-protein (ACP)] synthase III C terminal;; 3-Oxoacyl-[acyl-carrier-protein (ACP)] synthase III;; Chalcone and stilbene synthases, C-terminal domain	3-oxoacyl-[acyl-carrier-protein] synthase 3 A, chloroplastic (Precursor) GN=KAS3A OS=Cuphea wrightii (Wright&apos;s waxweed) PE=2 SV=2	Plastid 3-keto-acyl-ACP synthase III GN=KASIII OS=Ricinus communis (Castor bean) PE=2 SV=1	PREDICTED: 3-oxoacyl-[acyl-carrier-protein] synthase 3 A, chloroplastic-like [Nicotiana tabacum]	Camellia oleifera beta-ketoacyl-acp synthase (KAS) mRNA, complete cds																ATAATAATTTAATATTCACCTCGTAATTTCCTCAAAACACTTGCAGTTGTCATACAAACACAACAACACT TAAAACTTCGACTACTCCGAAAGATTGCTAACAAAAAAACAATGATACATTTCTTATAAATAAAACCCAT TTTTCAGCACACATTTTTATATAAAAATTGGATCTTTTTAATGATGAATTCATGTGGGTTTTATGCACCA AGTATGAAGATATCATCATCACCATCTTCATCAATTGGTGTTAATCGAATTGGGTTTGATTTATTTTTTT AAAAAGATTCGTTGTTCTAGTGAGGTTCATGGTGGTGTTGATAGAGTGTCAAGTACTAAATCTCATGTGC AAAGGCTTGTAGGCAAGGGGTGCAAACTAGTTGGATGTGGATCA…
KASI	3-ketoacyl-[acyl-carrier-protein] synthase I	c58755/f7p3/1685	70.224	50.0191	24.9363	9.4326	6.6848	3.6565	3.995	68.6115	48.1971	25.9174	10.3914	6.6085	3.63201	4.02413	[IQ]	--	Biological Process: fatty acid biosynthetic process (GO:0006633);; Molecular Function: transferase activity, transferring acyl groups other than amino-acyl groups (GO:0016747);;	K09458|0.0|rcu:RCOM_0633300|50 kDa ketoavyl-ACP synthase (EC:2.3.1.41)	[IQ]	--	Beta-ketoacyl synthase, N-terminal domain;; Beta-ketoacyl synthase, C-terminal domain	3-oxoacyl-[acyl-carrier-protein] synthase I, chloroplastic (Precursor) GN=KAS1 OS=Arabidopsis thaliana (Mouse-ear cress) PE=1 SV=2	3-oxoacyl-[acyl-carrier-protein] synthase GN=KASI OS=Helianthus annuus (Common sunflower) PE=2 SV=1	plastid 3-keto-acyl-ACP synthase I [Helianthus annuus]	Helianthus annuus plastid 3-keto-acyl-ACP synthase I (KASI) mRNA, complete cds; nuclear gene for plastid product																ACACACACCATTTTTCACACACAAGTACAAAACCATGCAAACTCAATCTCAAGCACTACTCCAACAGCCC CATTTCCGGGTGACCACCAGCCCGGACCCATTTCGCCGCCAGCCCATCTCCTTCAAGCCCACCACCCTGC GCCGCAAACCCATCACAGCAGCATCCGCCATCTCATCCCCACCGCAAAGAGAAACTGACCCAAAGAAAAG GGTGGTCATAACTGGCATGGGCCTAGTGTCAGTCTTTGGAAATGATGTTGATACTTACTATGAGAAGCTT TTAGCTGGTGAGAGTGGGATTGGTTTGATTGATAGATTTGATGCCTCCAAGTTTCCTACGAGATTTGGTG GGCAGATACGTGGGTTTAAGAGTGATGGGTATATTGATGGGAAG…
		c10112/f5p0/1703	29.0906	24.9169	6.2682	4.4865	3.4287	1.1343	0.7637	28.4226	24.0093	6.51482	4.94254	3.38956	1.1267	0.769269	[IQ]	--	Biological Process: fatty acid biosynthetic process (GO:0006633);; Molecular Function: transferase activity, transferring acyl groups other than amino-acyl groups (GO:0016747);;	K09458|0.0|rcu:RCOM_0633300|50 kDa ketoavyl-ACP synthase (EC:2.3.1.41)	[IQ]	--	Beta-ketoacyl synthase, N-terminal domain;; Beta-ketoacyl synthase, C-terminal domain;; Thiolase, N-terminal domain	3-oxoacyl-[acyl-carrier-protein] synthase I, chloroplastic (Precursor) GN=KAS1 OS=Arabidopsis thaliana (Mouse-ear cress) PE=1 SV=2	3-oxoacyl-[acyl-carrier-protein] synthase GN=KASI OS=Helianthus annuus (Common sunflower) PE=2 SV=1	plastid 3-keto-acyl-ACP synthase I [Helianthus annuus]	PREDICTED: Solanum pennellii 3-oxoacyl-[acyl-carrier-protein] synthase I, chloroplastic (LOC107011406), mRNA																ACACTTCACCACTTCCAATCTATTGTCCAACTCATAAACCCATCCATTCATTCATATCTTTCAAAACCAA TCACCATCTCCACAAACAACAAACAATGCAAGCACAAGCTCTTCTTCAATCCACCCCACTTCGGGTCGAC CCATTCACCAAAAAAAACCCATTTTCCACCACACCCAAATCCTTAACCCCCACGCGCCGACGCGCCGCCG TAATCTCCGCCGTCAGCACAACCTCATCACCACCCAAAAGAGAAACAGATCCCAAGAAACGTGTAGTGAT AACTGGCATGGGCTTAGTGTCAGTTTTTGGAAATGATGTTGATACATATTATGAGAAGCTTTTAGCAGGT GAAAGTGGGATTGGTTTGATTGATAGATTTGATGCTTCAAAGTT…
		c48197/f27p0/1729	23.0955	52.733	28.2804	14.027	8.8272	3.7053	3.1478	22.5652	50.8121	29.3931	15.4528	8.72644	3.68049	3.17076	[IQ]	--	Biological Process: fatty acid biosynthetic process (GO:0006633);; Molecular Function: transferase activity, transferring acyl groups other than amino-acyl groups (GO:0016747);;	K09458|0.0|vvi:100258842|hypothetical protein LOC100258842	[IQ]	--	Beta-ketoacyl synthase, N-terminal domain;; Beta-ketoacyl synthase, C-terminal domain	3-oxoacyl-[acyl-carrier-protein] synthase I, chloroplastic (Precursor) GN=KAS1 OS=Arabidopsis thaliana (Mouse-ear cress) PE=1 SV=2	3-oxoacyl-[acyl-carrier-protein] synthase GN=KASI OS=Helianthus annuus (Common sunflower) PE=2 SV=1	plastid 3-keto-acyl-ACP synthase I [Helianthus annuus]	Helianthus annuus plastid 3-keto-acyl-ACP synthase I (KASI) mRNA, complete cds; nuclear gene for plastid product																ACACACACACTAAACCATGCAAACTCAAGCACTACTCCAACAGCCCCATTTCCGGGTGAACACCACCAGC CCGGACCCATTTCGCCGCCAGCCCATCTCCTTCAAGCCCACCACCCTGCGCCGCAAACCCATCACAGCAG CATCCGCCGCCATCTCATCCCCTCCGCAAAGAGAAACTGACCCAAAGAAAAGGGTGGTCATAACTGGCAT GGGCCTAGTGTCAGTCTTTGGAAATGATGTTGATACTTACTATGAGAAGCTTTTAGCTGGTGAGAGTGGG ATTGGTTTGATTGATAGATTTGATGCCTCCAAGTTTCCTACGAGATTTGGTGGGCAGATACGTGGGTTTA AAAGTGATGGGTATATTGATGGGAAGAATGATAGGAGGTTGGAT…
		c279317/f1p10/320	6.217	26.9551	13.9975	6.3207	3.8251	1.5506	0.4379	6.07425	25.9732	14.5482	6.96319	3.78144	1.54022	0.441093	[IQ]	--	Biological Process: very long-chain fatty acid metabolic process (GO:0000038);; Molecular Function: fatty acid synthase activity (GO:0004312);; Biological Process: fatty acid biosynthetic process (GO:0006633);; Biological Process: response to cold (GO:0009409);; Cellular Component: chloroplast stroma (GO:0009570);; Biological Process: embryo development (GO:0009790);; Cellular Component: chloropl…	K09458|5e-16|osa:4335962|Os04g0445700	[IQ]	--	--	3-oxoacyl-[acyl-carrier-protein] synthase I, chloroplastic (Precursor) GN=KAS12 OS=Hordeum vulgare (Barley) PE=1 SV=1	3-oxoacyl-[acyl-carrier-protein] synthase OS=Musa acuminata subsp. malaccensis (Wild banana) PE=3 SV=1	PREDICTED: 3-oxoacyl-[acyl-carrier-protein] synthase I, chloroplastic-like [Elaeis guineensis]	Camellia chekiangoleosa isolate zjs01 ketoacyl-ACP synthase I (KAS I) mRNA, complete cds																AATTTAACACAGTTGCAAATCAGAAGCAACAGCACGAAATCAATGTTGCGATATCAAATTCATTTGGCTT TGGTGGACACAATTCAGTTGTTGTATTTTCTCCATTCAAACCTTAATGTGATCTGGACGTTCTTCGCATG GAGCAGCATAGTCATTTTAGAGGCTTCATTAATTTGTCAAATCACTGCTTCTTGTTATTCTTGTATGTCA TCATCAGCACATTTAGTACTTATAATCGTTGTTTTTTGTATTATTTCTCTTTAAAAAATGACTGCTGGAA CATGTTAGAAAATGGTCTTATGGCCAATGTACCGATTTAAG
		c503/f1p0/3474	10.3363	7.7323	1.8019	1.2464	0.8019	0.2473	0.2603	10.099	7.45064	1.87279	1.37309	0.792747	0.245644	0.262198	[IQ]	--	Biological Process: fatty acid biosynthetic process (GO:0006633);; Molecular Function: transferase activity, transferring acyl groups other than amino-acyl groups (GO:0016747);;	K09458|0.0|rcu:RCOM_0633300|50 kDa ketoavyl-ACP synthase (EC:2.3.1.41)	[IQ]	--	Beta-ketoacyl synthase, N-terminal domain;; Beta-ketoacyl synthase, C-terminal domain;; Thiolase, N-terminal domain;; Beta-ketoacyl synthase, C-terminal domain;; Beta-ketoacyl synthase, N-terminal domain;; Thiolase, N-terminal domain;; Beta-ketoacyl synthase, N-terminal domain	3-oxoacyl-[acyl-carrier-protein] synthase I, chloroplastic (Precursor) GN=KAS1 OS=Arabidopsis thaliana (Mouse-ear cress) PE=1 SV=2	3-oxoacyl-[acyl-carrier-protein] synthase GN=KASI OS=Helianthus annuus (Common sunflower) PE=2 SV=1	plastid 3-keto-acyl-ACP synthase I [Helianthus annuus]	PREDICTED: Solanum pennellii 3-oxoacyl-[acyl-carrier-protein] synthase I, chloroplastic (LOC107011406), mRNA																ACCTGACTCTGCTTTTTTTTTTTTTTTTTTTTTTTTTTTTTAGAAAGAAGAAAACAGATGTGATTTATCA CATAATTCAGATCTGAAAAAGTATTGTCTCAAGTTTTTTAGCCCAATGCTAGCGCCTCTAAATCACAAAA TGTACTCAACTCACTTCTAACATGTCTAAAATTGGCCAATAAATATTAAAACAACAGCTTTATAAACTCT AAATATGCTCGTAATGCATTTCCTTCAATCAAGGCTTGAACGCAGAGAATGCTACAACTGAGTTGTGTCC ACCAAAACCAAACGAATTTGAAACAGCAACGTTGATTTCATGTTGCTGCTTTTTATTTGCAACAGTATCG AATTCAACTGCAGGCTCCGGGTTGAATTGATTTATGGAGGGATG…
KASII	3-ketoacyl-[acyl-carrier-protein] synthase II	c97133/f1p0/1148	20.4915	44.036	29.8733	10.2218	1.6862	0.1322	0.2588	20.021	42.4319	31.0486	11.2608	1.66695	0.131315	0.260687	[IQ]	--	Biological Process: fatty acid biosynthetic process (GO:0006633);; Molecular Function: transferase activity, transferring acyl groups other than amino-acyl groups (GO:0016747);;	K09458|2e-148|pop:POPTR_739215|3-oxoacyl-[acyl-carrier-protein] synthase II (EC:2.3.1.41)	[IQ]	--	Beta-ketoacyl synthase, C-terminal domain;; Beta-ketoacyl synthase, N-terminal domain	3-oxoacyl-[acyl-carrier-protein] synthase II, chloroplastic (Precursor) OS=Arabidopsis thaliana (Mouse-ear cress) PE=1 SV=1	Plastid 3-keto-acyl-ACP synthase II GN=KASII OS=Helianthus annuus (Common sunflower) PE=2 SV=1	3-oxoacyl-[acyl-carrier-protein] synthase 2 [Cynara cardunculus var. scolymus]	Helianthus annuus plastid 3-keto-acyl-ACP synthase II (KASII) mRNA, complete cds; nuclear gene for plastid product																TACCAATATGGGGTCCGCAATGCTCGCCATGGATCTGGGATGGATGGGTCCAAATTACTCTATCTCTACA GCGTGTGCCACCAGCAACTTCTGTATATTGAATGCGGCTAATCACATCATCAGAGGTGAAGCTGACATGA TGCTTTGCGGTGGTTCAGATGCTGTCATTATACCTATAGGATTGGGAGGATTTGTGGCATGCAGAGCTCT ATCCGAGAGAAACAGTGACCCTGCCAAAGCGTCCCGCCCATGGGATTCGGGCCGTGATGGATTTGTTATG GGGGAAGGAGCTGGAGTCCTGTTGTTGGAAGAACTCGAGCATGCTAAGAAAAGGGGTGCAACAATCTATG CGGAGTTTCTGGGAGGAAGCTTCACTTGTGATGCTTATCACATG…
		c10774/f5p1/2244	17.6316	9.1068	4.8819	1.7525	0.4811	0.0934	0.0066	17.2267	8.77507	5.07398	1.93064	0.475609	0.0927745	0.00664813	[IQ]	--	Biological Process: fatty acid biosynthetic process (GO:0006633);; Molecular Function: transferase activity, transferring acyl groups other than amino-acyl groups (GO:0016747);;	K09458|0.0|vvi:100262737|similar to beta-ketoacyl-ACP synthase II	[IQ]	--	Beta-ketoacyl synthase, N-terminal domain;; Beta-ketoacyl synthase, C-terminal domain	3-oxoacyl-[acyl-carrier-protein] synthase II, chloroplastic (Precursor) OS=Arabidopsis thaliana (Mouse-ear cress) PE=1 SV=1	Plastid 3-keto-acyl-ACP synthase II GN=KASII OS=Helianthus annuus (Common sunflower) PE=2 SV=1	plastid 3-keto-acyl-ACP synthase II [Helianthus annuus]	Helianthus annuus plastid 3-keto-acyl-ACP synthase II (KASII) mRNA, complete cds; nuclear gene for plastid product																ATACAAACTATGTATGAGAGGAGGTTTTACATGCCAAAGCTGAAATGACAATTGTCAAATATATTGGAGT GGGCCCAATAGTTGGACGACTCAGATTTGTGTGTGAGAGTGTGTGTGTCATTTGACGACTTACTTGGCTT CAAACAACACAAACACACACATACATAGACTCTCTCTCTCACACACACATACATAACATAACACACAAAA CATAGTTATTTGTGTTTTGTTTATTATTTTTGTATTTTCCTTCCTTTGTGTGTGAGATTCAACGAAGCAC TCATTCATCATCCATCATCTGAAAGAACGAAAAAAAGAAACAGCAGTCATTTATATAAACAGCAGTCACT CACATAGTCTAGTATAGTAGTAGTACTTAACTGACTGACTGGAT…
		c9846/f1p0/2021	12.8006	12.7762	9.1021	3.5551	0.8025	0.0904	0.1076	12.5067	12.3108	9.46022	3.91647	0.79334	0.0897946	0.108385	[IQ]	--	Biological Process: fatty acid biosynthetic process (GO:0006633);; Molecular Function: transferase activity, transferring acyl groups other than amino-acyl groups (GO:0016747);;	K09458|0.0|vvi:100262737|similar to beta-ketoacyl-ACP synthase II	[IQ]	--	Beta-ketoacyl synthase, N-terminal domain;; Beta-ketoacyl synthase, C-terminal domain	3-oxoacyl-[acyl-carrier-protein] synthase II, chloroplastic (Precursor) OS=Arabidopsis thaliana (Mouse-ear cress) PE=1 SV=1	Plastid 3-keto-acyl-ACP synthase II GN=KASII OS=Helianthus annuus (Common sunflower) PE=2 SV=1	plastid 3-keto-acyl-ACP synthase II [Helianthus annuus]	Helianthus annuus plastid 3-keto-acyl-ACP synthase II (KASII) mRNA, complete cds; nuclear gene for plastid product																GTTTTGTTTATTATTTTTGTATTTTCCTTCCTTTGTGTGTGAGATTCAACGAAGCACTCATTCATCATCC ATCATCTGAAAGAACGAAAGATAGAAACAGCAGTCATTTATATAAACAGCAGTCACTCACATAGTCTAGT ATACTAGTAGTACTTAACTGACTGACTGGATTGGATTGGATTTGATTTGATTTGATTGGATTTAAAAGAA GAGATGTCTGGGGCGTCGTCTTGGATGGTGGCTGCCTGCATGTCTTCTTCTTCTTCTTCATCATCAAATT CTCAAAATCAAAATCAAACTTTAACAACAAGACTAGTAACCAGCAGCAGGAGGACTAGAAGAAGAACAAG GCCCCTCCTCCATTTATCTATATCCAAATCCAAATGTGTACAAC…
		c99632/f1p0/1763	8.4764	2.0303	1.0036	0.744	0.7942	0.9489	0.9106	8.28177	1.95634	1.04309	0.819626	0.785135	0.942546	0.917241	[IQ]	--	Biological Process: very long-chain fatty acid metabolic process (GO:0000038);; Biological Process: sulfur amino acid metabolic process (GO:0000096);; Molecular Function: 3-oxoacyl-[acyl-carrier-protein] synthase activity (GO:0004315);; Biological Process: glycine catabolic process (GO:0006546);; Biological Process: unsaturated fatty acid biosynthetic process (GO:0006636);; Biological Process: ox…	K09458|0.0|vvi:100253210|hypothetical protein LOC100253210	[IQ]	--	Beta-ketoacyl synthase, N-terminal domain;; Beta-ketoacyl synthase, C-terminal domain	3-oxoacyl-[acyl-carrier-protein] synthase II, chloroplastic (Precursor) OS=Arabidopsis thaliana (Mouse-ear cress) PE=1 SV=1	Putative uncharacterized protein GN=VIT_09s0002g00790 OS=Vitis vinifera (Grape) PE=3 SV=1	PREDICTED: 3-oxoacyl-[acyl-carrier-protein] synthase II, chloroplastic-like [Vitis vinifera]	Theobroma cacao Fatty acid biosynthesis 1 isoform 1 (TCM_037480) mRNA, complete cds																AATCAAATTAAACCATTTTCACAACACAAACACACACTAAAAAAACACATTAATATAACCTTAAAACTGG TTGTAAATCTTAAAAGGGTATTTTCTTAACAGGGTTTTATGATGGTGGCATCAGCTGTAGCCACGTGGTT GGTGGCCACCTGCATGTCATCATTTTCCGGCGACAAACCACCACCGGCCAAAATGGTTTCTGTTAAGAGG CTCAGCAGGTCTGCCAGAAGGAAGCTGCTGACTGAATGTAAAGGTTATGGTTATGGTTATGGTTATGGTT ATGACGTACTCATGACTTCAATGGAGCATTGTGATGATTTATAAATCTGATCCTTTTACTATGTTAGGTA TTAATGCAAGGAGAATAGTACTTATAATGTACATGGGAAAAAAA…
		c40561/f2p0/2068	7.4512	4.0939	2.8849	1.1827	0.3832	0.3541	0.3059	7.28011	3.94477	2.9984	1.30292	0.378826	0.351729	0.308131	[IQ]	--	Biological Process: fatty acid biosynthetic process (GO:0006633);; Molecular Function: transferase activity, transferring acyl groups other than amino-acyl groups (GO:0016747);;	K09458|0.0|vvi:100262737|similar to beta-ketoacyl-ACP synthase II	[IQ]	--	Beta-ketoacyl synthase, N-terminal domain;; Beta-ketoacyl synthase, C-terminal domain	3-oxoacyl-[acyl-carrier-protein] synthase II, chloroplastic (Precursor) OS=Arabidopsis thaliana (Mouse-ear cress) PE=1 SV=1	Plastid 3-keto-acyl-ACP synthase II GN=KASII OS=Helianthus annuus (Common sunflower) PE=2 SV=1	plastid 3-keto-acyl-ACP synthase II [Helianthus annuus]	Helianthus annuus plastid 3-keto-acyl-ACP synthase II (KASII) mRNA, complete cds; nuclear gene for plastid product																ATAACATAACACACAAAACATAGTTATTTGTGTTTTGTTTATTTTTTGTATTTTCCTTCCTTTGTGTGTG AGATTCAACGAAGCACTCATTCATCATCCATCATCTGAAAGAACGAAAAAAAAGAAACAGCAGTCATTTA TATAAACAGCAGTCACTCACATAGTCTAGTATAGTAGTAGTACTTAACTGACTGACTGGATTGGATTGGA TTTGATTTGATTTGATTGGATTTAAAAGAAGAGATGTCTGGGGCGTCGTCTTGGATGGTGGCTGCCTGCA TGTCTTCTTCTTCTTCTTCTTCATCAAATTCTCAAAATCAAAATCAAACTTTAACAACAAGACTAGTAAC CAGCAGCAGGAGGACCAGAAGAAGAACAAGGCCCTTCCTCCATT…
		c1697/f2p0/2067	4.7553	7.2313	4.4744	1.9107	0.459	0.4795	0.3787	4.64611	6.96789	4.65044	2.10492	0.453761	0.476289	0.381462	[IQ]	--	Biological Process: fatty acid biosynthetic process (GO:0006633);; Molecular Function: transferase activity, transferring acyl groups other than amino-acyl groups (GO:0016747);;	K09458|0.0|vvi:100262737|similar to beta-ketoacyl-ACP synthase II	[IQ]	--	Beta-ketoacyl synthase, N-terminal domain;; Beta-ketoacyl synthase, C-terminal domain	3-oxoacyl-[acyl-carrier-protein] synthase II, chloroplastic (Precursor) OS=Arabidopsis thaliana (Mouse-ear cress) PE=1 SV=1	Plastid 3-keto-acyl-ACP synthase II GN=KASII OS=Helianthus annuus (Common sunflower) PE=2 SV=1	3-oxoacyl-[acyl-carrier-protein] synthase 2 [Cynara cardunculus var. scolymus]	Helianthus annuus plastid 3-keto-acyl-ACP synthase II (KASII) mRNA, complete cds; nuclear gene for plastid product																ACATAACATAACACACAAAACATAGTTATTTGTGTTTTGTTTATTATTTTTGTATTTTCCTTCCTTTGTG TGAGATTCAACGAAGCACTCATTCATCATCCATCATCTGAAAGAACGAAAAAAAGAAACAGCAGTCATTT ATATAAACAGCAGTCACTCACATAGTCTAGTATAGTAGTAGTACTTAACTGACTGACTGACTGGATTGGA TTGGATTTGATTTGATTGGATTTAAAAAGAAGAGATGTCTGGGGCGTCGTCTTGGATGGTGGCTGCCTGC ATGTCTTCTTCTTCTTCTTCTTCATCAAATTCTCAAAATCAAAATCAAACTTTAACAACAAGACTAGTTA GCACCAGCAGGAGGACTAGAAGAAGAACAAGGCCCCTCCTCCAT…
		c104615/f1p3/1323	6.1141	0.4249	0.0288	0.2275	0.2501	0.2808	0.4875	5.97371	0.409422	0.0299331	0.250625	0.247245	0.27892	0.491055	[IQ]	--	Biological Process: very long-chain fatty acid metabolic process (GO:0000038);; Biological Process: sulfur amino acid metabolic process (GO:0000096);; Molecular Function: 3-oxoacyl-[acyl-carrier-protein] synthase activity (GO:0004315);; Biological Process: glycine catabolic process (GO:0006546);; Biological Process: unsaturated fatty acid biosynthetic process (GO:0006636);; Biological Process: ox…	K09458|0.0|vvi:100253210|hypothetical protein LOC100253210	[IQ]	--	Beta-ketoacyl synthase, N-terminal domain;; Beta-ketoacyl synthase, C-terminal domain	3-oxoacyl-[acyl-carrier-protein] synthase II, chloroplastic (Precursor) OS=Arabidopsis thaliana (Mouse-ear cress) PE=1 SV=1	Putative uncharacterized protein GN=VIT_09s0002g00790 OS=Vitis vinifera (Grape) PE=3 SV=1	unnamed protein product [Vitis vinifera]	PREDICTED: Ricinus communis 3-oxoacyl-[acyl-carrier-protein] synthase II, chloroplastic (LOC8259064), mRNA																AAACGACGAGTTGTTGTGACTGGACTTGGTGTTGTGTCGCCTGTTGGTCATGTTGCTGATGAGTTTTATG AAAATTTACTTAATGGTGTTAGTGGTATAAGTGAGATTGAGTCTTTTGATTGCGATCAGTTTCCCACTAA AATTGCAGGGGAAATTAAGTCATTTTCAGCTGATGGATGGGTTGCACCAAAACTTTCGAGACGGGTTGAC AAGTTTATGCTTTACTTGCTTACGGCTGGCAAGAAGGCGTTGGAAGATGGTGGTGTCACTGAAGATGTTA TGAAAGAGTTAGACATAGCAAGATGTGGTGTGCTAATAGGATCTGCCCTTGGAGGCATGAAGGTATTTCA AGATGGAATTGAAGCATTGAGGATCTCATATAAGAAAATGAATC…
		c4286/f1p0/2524	0.7676	2.1786	1.4166	0.5487	0.0545	0.023	0.007	0.749975	2.09924	1.47234	0.604474	0.0538779	0.022846	0.00705105	[IQ]	--	Biological Process: fatty acid biosynthetic process (GO:0006633);; Molecular Function: transferase activity, transferring acyl groups other than amino-acyl groups (GO:0016747);;	K09458|3e-90|pop:POPTR_739215|3-oxoacyl-[acyl-carrier-protein] synthase II (EC:2.3.1.41)	[IQ]	--	Beta-ketoacyl synthase, N-terminal domain;; Beta-ketoacyl synthase, C-terminal domain;; Beta-ketoacyl synthase, N-terminal domain	3-oxoacyl-[acyl-carrier-protein] synthase II, chloroplastic (Precursor) OS=Arabidopsis thaliana (Mouse-ear cress) PE=1 SV=1	Plastid 3-keto-acyl-ACP synthase II GN=KASII OS=Helianthus annuus (Common sunflower) PE=2 SV=1	3-oxoacyl-[acyl-carrier-protein] synthase 2 [Cynara cardunculus var. scolymus]	Carthamus tinctorius keto acyl-acyl carrier protein synthase II (FAD2) mRNA, complete cds																TTCGCACTCACATAGTGTCTATATAACTAGTAGTACTTAACACGTACGGACTGGATTCGGATATGGATTG GATATTTGGTTTGATTTGGCTTTAAAAGATAGAATTCTCGGGCGTTCGTCTTGGCTGTGGCTGCCTCAAT GTCCTCTTCTTCTTCTTCTTCATCATCAAATTCTCAAAATCAAAATCAAACTTTAACAACAAGACTAGTT AGCAGCAGCAGCAGGAGGACTAGAAGAAGAACAAGGCCCTTCCTCCATTTATCTATATCCAAATCCAAAT GTGTACAACCAATGGCTATTGCCACTCAACCTTCTTCAACAGAAACCACTCTTAATAATAACAAGAGCAG CAGCAAGCCCTTTACCAAACAACGCCGTGTGGTTGTCACTGGCA…
FATB	fatty acyl-ACP thioesterase B	c1242/f1p0/3660	1.474	3.3601	1.6807	1.0718	0.4193	0.2319	0.1488	1.44015	3.2377	1.74683	1.18075	0.414514	0.230347	0.149885	--	--	Molecular Function: oleoyl-[acyl-carrier-protein] hydrolase activity (GO:0004320);; Biological Process: fatty acid biosynthetic process (GO:0006633);; Molecular Function: myristoyl-[acyl-carrier-protein] hydrolase activity (GO:0016295);; Molecular Function: palmitoyl-[acyl-carrier-protein] hydrolase activity (GO:0016296);;	K10781|1e-164|pop:POPTR_809202|acyl-ACP thioesterase (EC:3.1.2.14)	--	--	Acyl-ACP thioesterase;; Acyl-ATP thioesterase;; Acyl-ATP thioesterase;; Acyl-ACP thioesterase;; Acyl-ACP thioesterase	Palmitoyl-acyl carrier protein thioesterase, chloroplastic (Precursor) GN=FATB1 OS=Cuphea hookeriana (Cigar plant) PE=2 SV=1	Acyl acyl-carrier-protein thioesterase type B (Fragment) GN=FatB2 OS=Camellia oleifera PE=2 SV=1	Acyl-ACP thioesterase [Cynara cardunculus var. scolymus]	Lonicera dasystyla voucher HLQ-2011-4-24-GX-MS-ld-5 chloroplast acyl-acylcarrier protein thioesterase B mRNA, complete cds; nuclear gene for chloroplast product																ATACAGACTCGTGGCTTTTTTTTTTTTTTTGTTTTTTTTTTTTTTTGTTTTTTTGTGCACAAACTGGTTT TACTTACAATAGGCTTACACTTTCTCTCCATTCTTAAACTAAAATAGTAAAAACATACATTTTCGAAAGA AATATATATATATATGGAGAGAGATGAGAGGTCAAAACATTGCAAATAATTTTCAAATAACACAAGTAGC ACATATAGCATAATGCCACTTACACCGTCAACAAGCTTTAGCCACTTTGAGTACCCAACTGACCGATGTT CCTGAAATTGTTGGCATATTTGGGCCTCCATTTGGTCCTACCCTTCACAATCTCACCACCACCGCCTTCT AGTCGAAGCAAATGTTGGCAATCAACATGGTTGTTAGGATCAGT…
		c34659/f1p20/1715	6.7102	1.3209	0.8555	0.6488	0.3037	0.4344	0.3422	6.55612	1.27278	0.889159	0.714749	0.300233	0.431491	0.344696	--	--	Molecular Function: oleoyl-[acyl-carrier-protein] hydrolase activity (GO:0004320);; Biological Process: fatty acid biosynthetic process (GO:0006633);; Molecular Function: myristoyl-[acyl-carrier-protein] hydrolase activity (GO:0016295);; Molecular Function: palmitoyl-[acyl-carrier-protein] hydrolase activity (GO:0016296);;	K10781|3e-152|vvi:100257579|hypothetical protein LOC100257579	--	--	Acyl-ACP thioesterase;; Acyl-ACP thioesterase;; Acyl-ATP thioesterase	Palmitoyl-acyl carrier protein thioesterase, chloroplastic (Precursor) GN=FATB1 OS=Gossypium hirsutum (Upland cotton) PE=1 SV=1	Acyl acyl-carrier-protein thioesterase type B GN=FatB5 OS=Camellia oleifera PE=2 SV=1	Acyl-ACP thioesterase [Cynara cardunculus var. scolymus]	Lonicera dasystyla voucher HLQ-2011-4-24-GX-MS-ld-5 chloroplast acyl-acylcarrier protein thioesterase B mRNA, complete cds; nuclear gene for chloroplast product																ATACATGACTCTGCTTTTTTTTTTTTTTTTTTTTTTTTTTTTTTGCACAACCCAGCAAAACGATATCTGA TTATAAAAATAATAAAGAATTGCCACATCGAAATACGCATATCCAGGTAGGAACAAGAGAGACCGAGAGT TTGTGCACAAACTGGTTTTACTTACAATAGGCTTACACTTTCTCTCCATTCTTAAACTAAAATAGTAAAA AACATACATTTTCGAAAGAAATATATATATAGGGAGAGAGATGAGAGGTCAAAACATTGCAAATAATTTT CAAATAACACAAGTAGCACATATAGCATAATGCCACTTACACCGTCAACAAGCTTCAGCCACTTTGAGTA CCCAACTGACCGATGTTCCTGAAATTGTTGGCATATTTGGGCCT…
		c61082/f1p0/1757	18.0612	7.1667	3.7623	3.2006	1.894	1.3535	1.6576	17.6465	6.90564	3.91033	3.52594	1.87238	1.34444	1.66969	--	--	Molecular Function: oleoyl-[acyl-carrier-protein] hydrolase activity (GO:0004320);; Biological Process: fatty acid biosynthetic process (GO:0006633);; Molecular Function: myristoyl-[acyl-carrier-protein] hydrolase activity (GO:0016295);; Molecular Function: palmitoyl-[acyl-carrier-protein] hydrolase activity (GO:0016296);;	K10781|0.0|pop:POPTR_809202|acyl-ACP thioesterase (EC:3.1.2.14)	--	--	Acyl-ACP thioesterase;; Acyl-ATP thioesterase	Palmitoyl-acyl carrier protein thioesterase, chloroplastic (Precursor) GN=FATB1 OS=Gossypium hirsutum (Upland cotton) PE=1 SV=1	Acyl acyl-carrier-protein thioesterase type B (Fragment) GN=FatB2 OS=Camellia oleifera PE=2 SV=1	Acyl-ACP thioesterase [Cynara cardunculus var. scolymus]	Lonicera dasystyla voucher HLQ-2011-4-24-GX-MS-ld-5 chloroplast acyl-acylcarrier protein thioesterase B mRNA, complete cds; nuclear gene for chloroplast product																ATTTCCCTATCACTATTTTTCTCCAATTTTTTTTATAATAATTTTTTTCAAAAAATTTTATTCACAAACC AATTAAAAAAAAAAAAAACCCTAAATTTTTTTTATCACATTTCATGTTCTATAATCAAAAGGGTATTCAG ATCAATCAACAAATGACAGTATTGTTTTGTCATTAAATATTTAAGAGATAAGTAATCATTCATTAGCTTG AAGCAAGCATTCAACTTACGCGAGTGAATTAGAGACGGAGATTTAGCAAAATCATATACGAAGACATAAG AATCACCTAATCATGGTTGCTACAGTTGCAACTGCGTCATTATTTCCGACCTCATCCCCACAACCCGACT CTGGTGCCAAGAATTCCGGAAAGCATCATGGGCTAAACAGTAGT…
		c41580/f2p1/754	12.5996	28.8873	13.2949	8.8374	2.8528	1.1211	1.4292	12.3103	27.835	13.818	9.73571	2.82024	1.11359	1.43962	--	--	Biological Process: fatty acid biosynthetic process (GO:0006633);; Molecular Function: thiolester hydrolase activity (GO:0016790);;	K10781|3e-72|vvi:100257579|hypothetical protein LOC100257579	--	--	Acyl-ACP thioesterase	Palmitoyl-acyl carrier protein thioesterase, chloroplastic (Precursor) GN=FATB1 OS=Gossypium hirsutum (Upland cotton) PE=1 SV=1	Acyl acyl-carrier-protein thioesterase type B GN=FatB5 OS=Camellia oleifera PE=2 SV=1	Acyl-ACP thioesterase [Cynara cardunculus var. scolymus]	PREDICTED: Vigna radiata var. radiata palmitoyl-acyl carrier protein thioesterase, chloroplastic (LOC106768841), mRNA																GATCATGATGAATAGAGTTACAAGGATGTTATCCAAAATTCCGGATGAAGTTCGAGCTGAAATAGAGCAG TATTTTGTTGACACACCTCCTGTTATAGATGATGACAGCATAAAACTGCCAAGACTTGATGAGAACACTG CTGACCATGTTCGCAGTGGTCTAACTCCCAAGTGGAGTGATCTGGATATCAACCAGCATGTCAACAATGT GAAGTATGTTGGCTGGATACTTGAGAGTGCTCCACAGCCTGTTGTGGAGAACTATGAGCTTGCAAGCATC ACTCTCGAGTATCGTCGTGAGTGCATGAAGGACAGTGTGCTGCAGTCACTCACTTCCTTATTGGGCAACA ACCCGTGTGGATCCATAACTGATCCTAACAATCATGTTGATTGC…
		c42255/f2p0/1791	44.528	10.3724	4.7258	7.3068	12.6644	30.5763	22.4937	43.5056	9.99457	4.91173	8.04952	12.5198	30.3715	22.6577	--	--	Molecular Function: oleoyl-[acyl-carrier-protein] hydrolase activity (GO:0004320);; Biological Process: fatty acid biosynthetic process (GO:0006633);; Molecular Function: myristoyl-[acyl-carrier-protein] hydrolase activity (GO:0016295);; Molecular Function: palmitoyl-[acyl-carrier-protein] hydrolase activity (GO:0016296);;	K10781|0.0|vvi:100257579|hypothetical protein LOC100257579	--	--	Acyl-ACP thioesterase;; Acyl-ATP thioesterase	Palmitoyl-acyl carrier protein thioesterase, chloroplastic (Precursor) GN=FATB1 OS=Cuphea hookeriana (Cigar plant) PE=2 SV=1	Acyl-ACP thioesterase GN=fatB OS=Helianthus annuus (Common sunflower) PE=2 SV=1	Acyl-ACP thioesterase [Cynara cardunculus var. scolymus]	Helianthus annuus FatB thioesterase (FatB1) mRNA, complete cds																AAAGACAGTATAAATACAAAGAAACAAAACTCAAAAACAAACCAAAAATCCTTCTACAACCCAAAAACCG CTGTCTTTCATCTCTCTCCTACAAAACACACACCACATTTTCAACAAGCTAGCTTAAACATTTTTACATC CAACCATTTCTTGTTTTTGGGTTTACAGATCTCACAACACATATTTCACACTTTAAGGGTTATATGTTGG AGTTGATTAGTTTTAAGAAATAGTTTCTTTTTTTGGGTAAAGGGATCTCCACCCCGGTAAAATAAAGAAA TAGTTTCTGGAAAGATAGATTTGAGGTTTTAGTACTTTTTTTTATATCATGGTTGCTACGGCTGCTACTG CATCTTTATTTCCGGTTTCGTCCCCACAACCGAACTCTGGGGGT…
		c5801/f2p0/1699	7.9739	2.1016	0.9184	1.1693	0.3344	0.3994	0.863	7.79081	2.02505	0.954534	1.28816	0.330583	0.396725	0.869294	--	--	Molecular Function: oleoyl-[acyl-carrier-protein] hydrolase activity (GO:0004320);; Biological Process: fatty acid biosynthetic process (GO:0006633);; Molecular Function: myristoyl-[acyl-carrier-protein] hydrolase activity (GO:0016295);; Molecular Function: palmitoyl-[acyl-carrier-protein] hydrolase activity (GO:0016296);;	K10781|4e-151|vvi:100257579|hypothetical protein LOC100257579	--	--	Acyl-ATP thioesterase;; Acyl-ACP thioesterase;; Acyl-ACP thioesterase	Palmitoyl-acyl carrier protein thioesterase, chloroplastic (Precursor) GN=FATB1 OS=Gossypium hirsutum (Upland cotton) PE=1 SV=1	Acyl acyl-carrier-protein thioesterase type B GN=FatB5 OS=Camellia oleifera PE=2 SV=1	Acyl-ACP thioesterase [Cynara cardunculus var. scolymus]	Lonicera japonica voucher HLQ-2011-4-24-GX-WM-lj-6 chloroplast acyl-acylcarrier protein thioesterase B mRNA, complete cds; nuclear gene for chloroplast product																AGGGCGATACTAGTACGCGGTTTTAGAGATAAATAATCGTTCATTAGCTTGAAGCAAACATTCAACTTAC GCTAGTGAATTAGAGACGGAGTTTTAGCAAAATCATATACGAAGACATAAGAATCACCTAATCATGGTTG CTACAGTTGCAACTGCGTCATTATTTCCGACCTCATCCCCACAACCCGACTCTGGTGCCAAGAATTCCGG AAAGCATCATGGGCTAAACAGTAGTGTAGATGTGCGTGGAATCAAGTCGAAATCAACATCTTCTGGTGGT ATGCAAGTTAAGACCAACGCACAAGCTCCCACAAAAGTAAACGGTACTAGAGTAGGTGTTATGGACGGCC TCAAAACCGATGATAATTCATCATCAGCTGCACCGAGGACATTT…
		c3569/f3p0/1825	49.5213	47.0277	20.8876	13.5918	5.6373	3.4528	2.7868	48.3842	45.3146	21.7094	14.9734	5.57295	3.42968	2.80712	--	--	Molecular Function: oleoyl-[acyl-carrier-protein] hydrolase activity (GO:0004320);; Biological Process: fatty acid biosynthetic process (GO:0006633);; Molecular Function: myristoyl-[acyl-carrier-protein] hydrolase activity (GO:0016295);; Molecular Function: palmitoyl-[acyl-carrier-protein] hydrolase activity (GO:0016296);;	K10781|0.0|vvi:100257579|hypothetical protein LOC100257579	--	--	Acyl-ACP thioesterase;; Acyl-ATP thioesterase	Palmitoyl-acyl carrier protein thioesterase, chloroplastic (Precursor) GN=FATB1 OS=Gossypium hirsutum (Upland cotton) PE=1 SV=1	Acyl acyl-carrier-protein thioesterase type B (Fragment) GN=FatB4 OS=Camellia oleifera PE=2 SV=1	Acyl-ACP thioesterase [Cynara cardunculus var. scolymus]	Lonicera dasystyla voucher HLQ-2011-4-24-GX-MS-ld-5 chloroplast acyl-acylcarrier protein thioesterase B mRNA, complete cds; nuclear gene for chloroplast product																CTCTCTTATTTCCCTATCACTATTTTTCTCCAATTTTTTTTTTTAATTTTTTTCAAAAAATTTCTTCACA AACCAATTAAAAAAAAAAAAAAAAAAAAACCCTAAATTTTTTTTATAACATTTTATGTTCTATAATCAAA AGGGTATTCAGATCAATCAACAAATGACAGTATTGTTTTGTCATTAAATATTTAAGAGATAAATAATCGT TCATTAGCTTGAAGCAAACATTCAACTTACGCGAGTGAATTAGAGACGGAGTTTTAGCAAAATCATATTT GAAGACATAAGAATCACCTAATCATGGTTGCTACGGTTGCCACCGCGTCATTATTTCCAACCTCATCCCC ACAACCCGACTCTGGTGCCAAGAATTCCGGTAAACATCATGGGC…
		c13586/f2p0/1716	4.3388	7.3807	2.2769	2.3654	4.4897	13.3465	19.6993	4.23917	7.11185	2.36648	2.60584	4.43845	13.2571	19.843	--	--	Molecular Function: oleoyl-[acyl-carrier-protein] hydrolase activity (GO:0004320);; Biological Process: fatty acid biosynthetic process (GO:0006633);; Molecular Function: myristoyl-[acyl-carrier-protein] hydrolase activity (GO:0016295);; Molecular Function: palmitoyl-[acyl-carrier-protein] hydrolase activity (GO:0016296);;	K10781|0.0|vvi:100257579|hypothetical protein LOC100257579	--	--	Acyl-ACP thioesterase;; Acyl-ATP thioesterase	Palmitoyl-acyl carrier protein thioesterase, chloroplastic (Precursor) GN=FATB1 OS=Cuphea hookeriana (Cigar plant) PE=2 SV=1	Acyl-ACP thioesterase GN=fatB OS=Helianthus annuus (Common sunflower) PE=2 SV=1	Acyl-ACP thioesterase [Cynara cardunculus var. scolymus]	Helianthus annuus FatB thioesterase (FatB1) mRNA, complete cds																CAACCAAAAATCCTTCTACAACCCAAAAACCGCTGTCTTTCATCTCTCTCCTACAAAACACACACCACAT TTTCAACAAGCTAGCTTAAACATTTTTACATCCAACCATTTCTTGTTTTTGGGTTTACAGATCTCACAAC ACATATTTCACACTTTAAGGGTTATATGTTGGAGTTGATTAGTTTTAAGAAATAGTTTCTGGAAAGATAG ATTTGAGGTTTTAGTACTTTTTTTTATATCATGGTTGCTACGGCTGCTACTGCATCTTTATTTCCGGTTT CGTCCCCACAACCGAACTCTGGGGGTAAGACGGGTGGTAGTATTAAAGGTGTGCCTAGTAGTGTTGATGT ACGGGGGATTAAGTCAAAGTCTGTTAATGGAGGTGTGCAAGTTA…
FATA	fatty acyl-ACP thioesterase A	c7484/f4p0/1468	50.971	92.2071	67.8488	20.2358	9.0633	0.819	0.9063	49.8006	88.8483	70.5183	22.2927	8.95985	0.813516	0.912909	--	--	Molecular Function: oleoyl-[acyl-carrier-protein] hydrolase activity (GO:0004320);; Biological Process: fatty acid biosynthetic process (GO:0006633);; Cellular Component: plastid (GO:0009536);; Molecular Function: myristoyl-[acyl-carrier-protein] hydrolase activity (GO:0016295);; Molecular Function: palmitoyl-[acyl-carrier-protein] hydrolase activity (GO:0016296);;	K10782|0.0|vvi:100248960|hypothetical protein LOC100248960	--	--	Acyl-ACP thioesterase	Oleoyl-acyl carrier protein thioesterase, chloroplastic (Precursor; Fragment) GN=FATA OS=Coriandrum sativum (Coriander) PE=2 SV=1	Oleoyl-acyl carrier protein thioesterase (Precursor) OS=Carthamus tinctorius (Safflower) PE=2 SV=1	oleoyl-acyl carrier protein thioesterase [Carthamus tinctorius]	Carthamus tinctorius (clone pCGN3264) oleoyl-acyl carrier protein thioesterase mRNA, complete cds																AAAGCAGTCAGACTTGTCTTCTCACAAAACACTCTCCTCGTTCCCATCGAAACACAAACACCCTTAAAAC TGAAAAAAAAATCACTCCGCCTCTTAAACCCATAAAACAAAAACAAAAAACAACAACAATGTTCTCCACC ACTGCTCCAACAGCCACCACAACACCTTACAACAAAACAACAACGTTAAAAAACATCCCTCTTCTTAGTT CCATCACAACAACCCAATTCCGATCAGGTAACCGATGTCGGAGAGTTTCTCCGGTCATGGTGGTGAAAAC TGACGAGTTGACTGCTGTTGGTTTGGAAAAAGAAAAGGAAAATAAAAAGAGTTTAGCGGATGAGTTGAGG TTGGGGAGTTTAACTGAAGATGGGTTGTCTTATAAAGAAAAGTT…
SAD	stearoyl-[acyl-carrier-protein] desaturase	c52272/f1p1/1850	7.3159	0.2126	0.4515	0.0733	0.7029	0.3335	0.3793	7.14791	0.204856	0.469264	0.0807508	0.694877	0.331267	0.382066	--	--	Biological Process: fatty acid biosynthetic process (GO:0006633);; Cellular Component: chloroplast (GO:0009507);; Molecular Function: acyl-[acyl-carrier-protein] desaturase activity (GO:0045300);; Molecular Function: transition metal ion binding (GO:0046914);; Biological Process: oxidation-reduction process (GO:0055114);;	K03921|7e-102|vvi:100262293|hypothetical protein LOC100262293	--	--	Fatty acid desaturase;; Fatty acid desaturase	Acyl-[acyl-carrier-protein] desaturase, chloroplastic (Precursor) OS=Carthamus tinctorius (Safflower) PE=1 SV=1	Acyl-[acyl-carrier-protein] desaturase OS=Saussurea involucrata PE=2 SV=1	fatty acid desaturase [Chrysanthemum x morifolium]	Chrysanthemum x morifolium fatty acid desaturase (SAD) mRNA, complete cds																ATATATACTCTGCCTTTTTTTTTTTTTTTTTTTTTTTTTTTTTTAGTGTGGCAACTTTAACCCATTATTA TATAAATGGACTGAAATAAGATGTATATTAGCTCAAATGCATCAAAGCAAACAATTAAGCTAAAAGGTTT TTAATGCATATCATTACAACCTACTAATCTTTTTATTCAACGCGTTCAATTATTAGTGTAACTTTGTAAG AGATTAGATATGGCCCAAATGGACAATAACATGTTAGCAGGTCAGCACGGGCCGACTTGTCTCATCGCAT ACTAGAATTGACCCATTTCCCAACCAACCCAAGTTGCCACCTCCAGAAAAAATGTAATACGACCGACAAA AGTTCAAGATGGGAAACAACTTACCATTCCTGACCCGATGAGAT…
		c124511/f6p2/1375	52.6641	229.596	322.394	243.368	2.8968	0.2881	1.1856	51.4548	221.233	335.078	268.106	2.86373	0.286171	1.19425	--	--	Biological Process: response to hypoxia (GO:0001666);; Biological Process: fatty acid biosynthetic process (GO:0006633);; Cellular Component: chloroplast (GO:0009507);; Biological Process: systemic acquired resistance, salicylic acid mediated signaling pathway (GO:0009862);; Biological Process: xylem development (GO:0010089);; Biological Process: regulation of hydrogen peroxide metabolic process …	K03921|1e-172|rcu:RCOM_0138550|stearoyl-ACP desaturase (EC:1.14.19.2)	--	--	Fatty acid desaturase;; Fatty acid desaturase	Acyl-[acyl-carrier-protein] desaturase 6, chloroplastic (Precursor) GN=S-ACP-DES6 OS=Arabidopsis thaliana (Mouse-ear cress) PE=2 SV=2	Acyl-[acyl-carrier-protein] desaturase GN=SAD3 OS=Ricinus communis (Castor bean) PE=2 SV=1	Fatty acid desaturase, type 2 [Cynara cardunculus var. scolymus]	PREDICTED: Populus euphratica acyl-[acyl-carrier-protein] desaturase 6, chloroplastic (LOC105107556), mRNA																GTATTTATTCACAACAAATTAATGTCATCATCATATACACTTGTTACTATTATAAATAAGTCATATTTAC ACTTGTTACTACTAGTATTATAAATAAGTCACTATTCTCACTCCAACATCCAACTAAAACATCACCATGC AATTCTCACTAGCACTTAACCTACCACTCAAACCCACCACTTTCCGTGGCGTCTCGCCACGGTGCGCCGT CACGGCACCACCTCTCCACCGCCATGCCGCGACCGTCACCCACTCAATGCCACCCGAAAAAATCGACATT TTCAAATCACTAGAACCATGGGCAGCCCAATCCATACTCCCACTTCTAAAACCAGTAAACGAATGCTGGC AGCCAACTGAGTTTCTGCCAGCATCTTCCCAGCCGTACGACCAG…
		c19047/f3p0/1343	26.5563	124.106	177.847	136.637	1.6834	0.1027	0.7573	25.9465	119.586	184.844	150.526	1.66419	0.102012	0.762823	--	--	Biological Process: response to hypoxia (GO:0001666);; Biological Process: fatty acid biosynthetic process (GO:0006633);; Cellular Component: chloroplast (GO:0009507);; Biological Process: systemic acquired resistance, salicylic acid mediated signaling pathway (GO:0009862);; Biological Process: xylem development (GO:0010089);; Biological Process: regulation of hydrogen peroxide metabolic process …	K03921|0.0|rcu:RCOM_0138550|stearoyl-ACP desaturase (EC:1.14.19.2)	--	--	Fatty acid desaturase	Acyl-[acyl-carrier-protein] desaturase 6, chloroplastic (Precursor) GN=S-ACP-DES6 OS=Arabidopsis thaliana (Mouse-ear cress) PE=2 SV=2	Acyl-[acyl-carrier-protein] desaturase GN=SAD3 OS=Ricinus communis (Castor bean) PE=2 SV=1	Fatty acid desaturase, type 2 [Cynara cardunculus var. scolymus]	PREDICTED: Populus euphratica acyl-[acyl-carrier-protein] desaturase 6, chloroplastic (LOC105107556), mRNA																ATAAATAAGTCACTATTCTCGATCCAACATCCAACTAAAACATCACCATGCAATTCTCACTAGCACTTAA CCTAACACTCAAACCCACCACTTTCCGTGGCGTCTCGCCACGGGGCGCCGTCACGGCACCACCTCTCCAC CGCCATGCCGCGACCGTCACCCACTCAATGCCACCCGAAAAAATCGACATTTTCAAATCACTAGAACCAT GGGCAGCCCAATCCATACTCCCACTTCTAAAACCAGTAAACGAATGCTGGCAGCCAACTGAGTTCCTGCC AGCATCTTCCCAGCCGTACGACCAGTTCTCGGACGAGGTCCGAGAACTGCGTGAACGTACGACTGATTTA CCAGACGAGTACTTTGTGGTACTCGTAGGTGATATGATCACTGA…
		c30748/f54p0/1493	188.368	393.126	538.256	356.305	117.085	47.8544	58.8166	184.043	378.806	559.434	392.522	115.748	47.5339	59.2455	--	--	Biological Process: fatty acid biosynthetic process (GO:0006633);; Cellular Component: chloroplast (GO:0009507);; Molecular Function: acyl-[acyl-carrier-protein] desaturase activity (GO:0045300);; Molecular Function: transition metal ion binding (GO:0046914);; Biological Process: oxidation-reduction process (GO:0055114);;	K03921|0.0|pop:POPTR_582749|acyl- [acyl-carrier protein] desaturase (EC:1.14.19.2)	--	--	Fatty acid desaturase	Acyl-[acyl-carrier-protein] desaturase, chloroplastic (Precursor) OS=Carthamus tinctorius (Safflower) PE=1 SV=1	Acyl-[acyl-carrier-protein] desaturase OS=Saussurea involucrata PE=2 SV=1	fatty acid desaturase [Chrysanthemum x morifolium]	Chrysanthemum x morifolium fatty acid desaturase (SAD) mRNA, complete cds																GTGGAGCAAAAACAAACACACACTAAAAACACCGTCCAAAACACACACACAAACAGTAACAGATTCATCG AATTCATCATCATGGCGGTCAGGATGACGACAAGCAGCCCAGTTACGTTCTTCCAATCGAAACTAACAGA TTCGTTTCCTTCATCAAAGAATCTGAGATCTCGTAACAGTAGTAATGTTAAATATACCATGATGGCTTCC ACCATTGGTTCTTCTTCACCTAAGGTTGAAAGCAAAAAGCCCTTTACCCCTCCACGAGAGGTTCACGTTC AGGTGACACACTCTATGCCACCACAGAAGATTGAGATTTTCAAATCCATAGAGGGTTGGGCTGAGCAGAA TATATTGACCCATCTGAAGCCCGTTGAGAAATGTTGGCAAGCAC…
		c77517/f1p0/1478	3.6135	10.8107	13.9384	7.5109	3.4326	0.8949	0.6904	3.53053	10.4169	14.4868	8.27437	3.39342	0.888907	0.695435	--	--	Biological Process: fatty acid biosynthetic process (GO:0006633);; Cellular Component: chloroplast (GO:0009507);; Molecular Function: acyl-[acyl-carrier-protein] desaturase activity (GO:0045300);; Molecular Function: transition metal ion binding (GO:0046914);; Biological Process: oxidation-reduction process (GO:0055114);;	K03921|4e-159|pop:POPTR_582749|acyl- [acyl-carrier protein] desaturase (EC:1.14.19.2)	--	--	Fatty acid desaturase;; Fatty acid desaturase;; Fatty acid desaturase;; Fatty acid desaturase	Acyl-[acyl-carrier-protein] desaturase, chloroplastic (Precursor) OS=Carthamus tinctorius (Safflower) PE=1 SV=1	Acyl-[acyl-carrier-protein] desaturase OS=Saussurea involucrata PE=2 SV=1	fatty acid desaturase [Chrysanthemum x morifolium]	Chrysanthemum x morifolium fatty acid desaturase (SAD) mRNA, complete cds																TGGAGAAAAAAACACACACACACTAATTACACCGTCAAAAACACACACAACAAACAGATTCATCGAATTC ATCTCATGGCGGTAAGGATGACGACAAGCAGCCCAGATACGTTCTTCCAATCGAAACTAACATATTCGTT CCCTTCATCAAAGAATCTGAGATATCGTAACAGTAGTAATGTTAAATATAACATGATGGCTTCCACCATT GGCTCTTATTCACCTAAGGTTGAAAGCAAAAAACCCTTTACCCCTCCACGAGAGGTTCAAGTTCAGGTGA CACACTCTATGCCACCACAGAAGATCGAGATTTTCAAATCCATAGAGGTTTGGGCTGAGCAGAATATATT GACACATCTGAAGCCCGTTGAGAAATGTTGGTAAGCACAGGATT…
		c80492/f1p9/585	10.0165	45.9026	61.5476	51.405	13.8765	4.4304	3.2551	9.7865	44.2305	63.9692	56.6302	13.7181	4.40073	3.27884	--	--	Biological Process: fatty acid biosynthetic process (GO:0006633);; Cellular Component: chloroplast (GO:0009507);; Molecular Function: acyl-[acyl-carrier-protein] desaturase activity (GO:0045300);; Molecular Function: transition metal ion binding (GO:0046914);; Biological Process: oxidation-reduction process (GO:0055114);;	K03921|7e-59|pop:POPTR_582749|acyl- [acyl-carrier protein] desaturase (EC:1.14.19.2)	--	--	Fatty acid desaturase	Acyl-[acyl-carrier-protein] desaturase, chloroplastic (Precursor) OS=Carthamus tinctorius (Safflower) PE=1 SV=1	Acyl-[acyl-carrier-protein] desaturase OS=Helianthus annuus (Common sunflower) PE=2 SV=1	fatty acid desaturase [Chrysanthemum x morifolium]	Chrysanthemum x morifolium fatty acid desaturase (SAD) mRNA, complete cds																TGGAGCAAAAACAAACACACACTAAAAACACCGTCCAAAACACACACAAACAGTAAAACAACAGATTCAT CGAATTCATCTCATGGCGGTCAGGATGACGACAAGCAGCCCAGTTACGTTCTTCAAATCGAAACTAACAG ATTCGTTTCCTTCATCCAAGAATCTGAGATCTCGTAACAGTAGTAATTTTAAATATACCATGATGGCTTC CACCATTGGCTCTTATTCACCTAAGGTTGAAAGCAAAAAGCCCTTTACCCCTCCACGAGAGGTTCACGTT CAGGTGACACACTCTATGCCACCACAGAAGATTGAGATTTTCAAATCCATAGAGGGTTGGGCTGAGCAGA ATATATTGACCCATCTGAAGCCCGTTGAGAAATGTTGGCAAGCA…
		c3243/f1p89/2672	2.8795	4.0405	6.6819	4.0215	1.3754	0.4584	0.7954	2.81338	3.89332	6.9448	4.43028	1.3597	0.45533	0.801201	--	--	Biological Process: fatty acid biosynthetic process (GO:0006633);; Cellular Component: chloroplast (GO:0009507);; Molecular Function: acyl-[acyl-carrier-protein] desaturase activity (GO:0045300);; Molecular Function: transition metal ion binding (GO:0046914);; Biological Process: oxidation-reduction process (GO:0055114);;	K03921|0.0|pop:POPTR_582749|acyl- [acyl-carrier protein] desaturase (EC:1.14.19.2)	--	--	Fatty acid desaturase;; Fatty acid desaturase	Acyl-[acyl-carrier-protein] desaturase, chloroplastic (Precursor) OS=Carthamus tinctorius (Safflower) PE=1 SV=1	Acyl-[acyl-carrier-protein] desaturase OS=Saussurea involucrata PE=2 SV=1	fatty acid desaturase [Chrysanthemum x morifolium]	Chrysanthemum x morifolium fatty acid desaturase (SAD) mRNA, complete cds																ATACATGACCTGCTTTTTTTTTTTTTTTTTTTTTTTTTTGCATAATAAGTTCTATAATATGTCCACAAAA GTTTACAAACACGCAAACTCACGATACGTTCCAAATTCAAGAAAATCACATCAGCACTACATGAAACAGA CATCTAAAATAGGTTTTAAACTCTACGCATAAAAAAAAGCAACAGAACCTTAAACTTCATCTTACTATTC CAATTTTTCAAAGCTTCACTTGTCTATCATAGATCCAGCTGAATGGCATCATCGGGCCTTCTTTTGCCCT ACCTGCAGCCCTCTCCTCGAGCCTTCTGATTCTTGGTGGCAACCCACAAACATACTCTTGGGCCTTGCGC CCTTCACCAGATAGCCCGGTTAAGTCAGCCACTTTCCACCGACC…
		c55331/f1p1/1575	16.4104	8.5296	7.5304	7.684	3.4094	2.4321	2.6025	16.0336	8.21889	7.82668	8.46506	3.37048	2.41581	2.62148	--	--	Biological Process: fatty acid biosynthetic process (GO:0006633);; Cellular Component: chloroplast (GO:0009507);; Molecular Function: acyl-[acyl-carrier-protein] desaturase activity (GO:0045300);; Molecular Function: transition metal ion binding (GO:0046914);; Biological Process: oxidation-reduction process (GO:0055114);;	K03921|0.0|pop:POPTR_582749|acyl- [acyl-carrier protein] desaturase (EC:1.14.19.2)	--	--	Fatty acid desaturase	Acyl-[acyl-carrier-protein] desaturase, chloroplastic (Precursor) OS=Carthamus tinctorius (Safflower) PE=1 SV=1	Acyl-[acyl-carrier-protein] desaturase OS=Saussurea involucrata PE=2 SV=1	fatty acid desaturase [Chrysanthemum x morifolium]	Chrysanthemum x morifolium fatty acid desaturase (SAD) mRNA, complete cds																ATACATGACTCTGCTTTTTTTTTTTTTTTTTTTTTTTTTTGGCGATAACCATCAACATCAAAATTGGCAT AATAAGTTCTATAATATGTCCACAAAAGTTTACAAACACGCAAACTCACGATACGTTCCAAATTCAAGAA AATCACATCAGCACTACATGAAACAGACATCTAAAATAGGTTTTAAACTCTACGCATAAAAAAAGCAACA GAACCTTAAACTTCAACTTACTATTCCAATTTTCAAAGCTTCACTTGTCTATCATAGATCCAGCTGAATG GCATCATCGGGCCTTCCTTTGCCCTACCTGCAGCCCTCTCCTCGAGCCTTCTGATTCTTGGTGGCAACCC ACAAACATACTCTTGGGCCTTGCGCCCTTCACCAGATAGCCCGG…
FAD2	omega-6-Desaturase	c1141/f68p0/1462	62.4063	252.076	1131.58	1553.03	99.1106	20.9689	30.4756	60.9733	242.893	1176.1	1710.89	97.9793	20.8285	30.6978	[I]	Lipid transport and metabolism	Biological Process: lipid metabolic process (GO:0006629);; Molecular Function: oxidoreductase activity, acting on paired donors, with oxidation of a pair of donors resulting in the reduction of molecular oxygen to two molecules of water (GO:0016717);; Molecular Function: phosphatidylcholine desaturase activity (GO:0050184);; Biological Process: oxidation-reduction process (GO:0055114);;	K10256|0.0|vvi:100258789|hypothetical protein LOC100258789	--	--	Fatty acid desaturase	Omega-6 fatty acid desaturase, endoplasmic reticulum isozyme 2 GN=FAD2-2 OS=Glycine max (Soybean) PE=2 SV=1	FAD2-1 protein GN=FAD2 OS=Carthamus tinctorius (Safflower) PE=2 SV=1	Fatty acid desaturase, type 1 [Cynara cardunculus var. scolymus]	Carthamus tinctorius FAD2-1 protein (FAD2) mRNA, complete cds																GACGAAGAACCACTTCTTCGCACAAACACATAAAGAGATCAAGAATCTAAGCCCTTCTACAAAGTGACAC TTTTTATTCGGTCACGGTATCCCGATCCATTCAGGTTAGAAGTGTCTGGTCAAGAGGCCTTGGTCAACAA AATGGGAGGAGGCGGGTGCAATGTTGTCAGAAAGACCAAATCGCAGCAAAAGAACCCTCTCGAGCGAGTC CCTTATGAAAAACCTCCTTTCACCATCAGCGACCTCAAAAGAGCCATCCCTCCCCACTGTTTCCAACGTT CCGTTATCCGGTCTTTCTTATCCGTCGCGTATGACCTTATCGTGGTCTTCCTCCTGTATCACCTCACCAC CTACTTTAACTATCTCCCCGTCCCTTTATCCTCCCTCGCGTGGA…
		c125327/f1p0/1506	110.083	0.369	0.6278	1.9141	3.7857	0.7693	6.0912	107.556	0.355559	0.6525	2.10866	3.74249	0.764148	6.13562	[I]	Lipid transport and metabolism	Biological Process: lipid metabolic process (GO:0006629);; Molecular Function: oxidoreductase activity, acting on paired donors, with oxidation of a pair of donors resulting in the reduction of molecular oxygen to two molecules of water (GO:0016717);; Molecular Function: phosphatidylcholine desaturase activity (GO:0050184);; Biological Process: oxidation-reduction process (GO:0055114);;	K10256|0.0|rcu:RCOM_0503360|omega-6 desaturase, endoplasmic reticulum (EC:1.14.99.33)	--	--	Fatty acid desaturase;; Domain of unknown function (DUF3474)	Omega-6 fatty acid desaturase, endoplasmic reticulum OS=Arabidopsis thaliana (Mouse-ear cress) PE=2 SV=1	Delta-12 oleate desaturase GN=FAD2-2 OS=Helianthus annuus (Common sunflower) PE=2 SV=1	delta-12 oleate desaturase [Helianthus annuus]	Vernonia galamensis delta-12 oleate desaturase (FAD2-2) mRNA, complete cds																GACTGTATCGAAATCGGCCGTCAACTCCGAACGCTGGTCGGTCATTTCCTTATTTCTGATCAAAACCATT TTCAGCTGGTCCCTGTTGCAAATCTAAAAGTTGCAGAACAAAATCAAGCAACTTGCATAGTTGCACTTGC AAGAACCACATGTCATTGAACAATGGGTGCAGGTGGACGAATGTCCGACCCCGCCACTGGTGGAAAGAAA ACTGAGACAGAAACTATCGAACGGGTTCCATACCAGAAACCACCATTCACAGTTGGAGATGTCAAGAAAG CCATCCCACCCCATTGTTTCAATCGATCAGTCATTCGCTCTTTCTCTTATGTTGTTTACGACCTTACCAT TGCTTCCATCTTCTACTACCTCGCCAACAATTACATTCCTCTCC…
		c125300/f69p0/1449	67.0409	261.384	264.375	369.504	29.7766	22.5328	28.807	65.5015	251.863	274.777	407.064	29.4367	22.3819	29.0171	[I]	Lipid transport and metabolism	Biological Process: lipid metabolic process (GO:0006629);; Molecular Function: oxidoreductase activity, acting on paired donors, with oxidation of a pair of donors resulting in the reduction of molecular oxygen to two molecules of water (GO:0016717);; Molecular Function: phosphatidylcholine desaturase activity (GO:0050184);; Biological Process: oxidation-reduction process (GO:0055114);;	K10256|0.0|rcu:RCOM_0503360|omega-6 desaturase, endoplasmic reticulum (EC:1.14.99.33)	--	--	Fatty acid desaturase;; Domain of unknown function (DUF3474)	Omega-6 fatty acid desaturase, endoplasmic reticulum OS=Arabidopsis thaliana (Mouse-ear cress) PE=2 SV=1	Delta-12 oleate desaturase GN=FAD2-2 OS=Helianthus annuus (Common sunflower) PE=2 SV=1	delta-12 oleate desaturase [Helianthus annuus]	Vernonia galamensis delta-12 oleate desaturase (FAD2-2) mRNA, complete cds																GACTGTATCGAAATCGGCCGTCAACTCCGAACGCTGGTCGGTCATTTCCTTATTTCCGATCAAAACCATT TTCAGGTCATTGAACAATGGGTGCAGGTGGACGAATGTCCGACCCCGCCACTGGTGGAAAGAAAACTGAG ACAGAAACTATCGAACGGGTTCCATACCAGAAACCACCATTCACAGTTGGAGATGTCAAGAAAGCCATCC CACCCCATTGTTTCAATCGATCAGTCATTCGCTCTTTCTCTTATGTTGTTTACGACCTTACCATTGCTTC CATCTTCTACTACCTCGCCAACAATTACATTCCTCTCCTCCCTCAGTCACTCGCCTATGTGGCATGGCCC GTTTACTGGGCCTGTCAAGGCTGTGTTTTAACTGGTGTTTGGGT…
		c5692/f1p19/953	14.2539	65.9043	370.586	293.601	19.0755	2.7779	4.96	13.9266	63.5036	385.166	323.445	18.8578	2.7593	4.99617	[I]	Lipid transport and metabolism	Biological Process: lipid metabolic process (GO:0006629);; Molecular Function: oxidoreductase activity, acting on paired donors, with oxidation of a pair of donors resulting in the reduction of molecular oxygen to two molecules of water (GO:0016717);; Molecular Function: phosphatidylcholine desaturase activity (GO:0050184);; Biological Process: oxidation-reduction process (GO:0055114);;	K10256|1e-132|vvi:100258789|hypothetical protein LOC100258789	--	--	Fatty acid desaturase	Omega-6 fatty acid desaturase, endoplasmic reticulum isozyme 2 GN=FAD2-2 OS=Glycine max (Soybean) PE=2 SV=1	FAD2-1 protein GN=FAD2 OS=Carthamus tinctorius (Safflower) PE=2 SV=1	FAD2-1 protein [Carthamus tinctorius]	Carthamus tinctorius FAD2-1 protein (FAD2) mRNA, complete cds																ATCACTCACCGCGATGAAGTCTTCGTCCCAAAACCCCGTTCACAAATACCATGGTATTCAAAGTACTTAA ACAACCCACCAGGCCGAATCATAAGCTTATTCGCTACTCTCACACTTGGCTGGCCTTTGTACTTGGCTTT CAATGTATCCGGAAGACCCTATGACCGTTTCGCCTGCCACTACGCTCCAAATAGTCCCATATACAACAAC CGTGAACGCCTCCAAATTGGCCTTTCCGACATTGGCATCATCACCATGTCATTCATCCTATACCGCGTCG CTCTGGTCAAAGGCCTAGCTTGGGTTATCAGTGTCTATGGGATCCCATTGATGATAGTGAACGGGTTCCT AGTGTTAATCACCTACCTTCAACACACTCACCCTTCGTTGCCTC…
		c126056/f197p0/1442	37.2064	3.0802	1.0094	0.4669	0.6673	1.4379	1.8578	36.3521	2.968	1.04911	0.51436	0.659683	1.42827	1.87135	[I]	Lipid transport and metabolism	Molecular Function: oxidoreductase activity, acting on paired donors, with incorporation or reduction of molecular oxygen (GO:0016705);; Biological Process: single-organism metabolic process (GO:0044710);;	K10256|5e-156|rcu:RCOM_0503360|omega-6 desaturase, endoplasmic reticulum (EC:1.14.99.33)	--	--	Fatty acid desaturase;; Domain of unknown function (DUF3474)	Omega-6 fatty acid desaturase, endoplasmic reticulum isozyme 2 GN=FAD2-2 OS=Glycine max (Soybean) PE=2 SV=1	FAD2-8 protein GN=FAD2 OS=Carthamus tinctorius (Safflower) PE=2 SV=1	Fatty acid desaturase, type 1, partial [Cynara cardunculus var. scolymus]	--																ATACCAGCAGTGAGTTTCTGGCTCAAAAATCAATAAATTTTTGGGCAAAACATAATATCACTTCTCAGTT CTTGCTTACAGGGAGAATAAGATCGCAAGATGGTATCGGGCGGCTCTGCAACAGAGAGAAGTAACTTGGA AAGTGAGGTTTTCAAGCGGGCACCATCTTCGCAACCACCATTCACTCTTAGCGATATAAGGAAAGCCATA CCACCACACTGTTTCAATCTGTCCCTACTCCAATCTTCATTCTACGTTCTCGTTGACTTGTTAATTTCCT TCTCGTTATACTATGTGGCTGCCGTTTACATCCCTCGCCTTCCAACCTCCCTTATGTACGTGGCCTGGCC TGTTTATTGGATTCTTCAAGGCAGTATCCAAATGGGTATTTGGA…
		c29270/f2p0/1348	27.1218	11.8461	3.9062	4.2316	1.3151	2.7306	1.7247	26.499	11.4146	4.05989	4.66173	1.30009	2.71231	1.73728	[I]	Lipid transport and metabolism	Biological Process: lipid metabolic process (GO:0006629);; Molecular Function: oxidoreductase activity, acting on paired donors, with oxidation of a pair of donors resulting in the reduction of molecular oxygen to two molecules of water (GO:0016717);; Molecular Function: delta12-fatty acid dehydrogenase activity (GO:0016720);; Molecular Function: phosphatidylcholine desaturase activity (GO:005018…	K10256|2e-178|rcu:RCOM_0503360|omega-6 desaturase, endoplasmic reticulum (EC:1.14.99.33)	--	--	Fatty acid desaturase;; Domain of unknown function (DUF3474)	Omega-6 fatty acid desaturase, endoplasmic reticulum isozyme 2 GN=FAD2-2 OS=Glycine max (Soybean) PE=2 SV=1	FAD2-8 protein GN=FAD2 OS=Carthamus tinctorius (Safflower) PE=2 SV=1	Fatty acid desaturase, type 1, partial [Cynara cardunculus var. scolymus]	Carthamus tinctorius FAD2-8 protein (FAD2) mRNA, complete cds																AGATAATCAGAGATCCAATACCACTACCTCTAATCCCAATAAAAGAGTTCAAAGATGGGTTCTGGTGGCC GTGCTACAGAGAGAGATAACTCCGGCAATGAAGTTGTTAAGCGAGCCCCGTCGTCCAAACCACCATTCAC TCTTGCCGATATAAAAAAAGCCATACCGCCACACTGTTTCAATCGATCTCTGATCCGATCTTCATCCTAC CTTTTTGTTGACCTCTTTTTTTCCTTCTTGTTTTACTACGTTGCCGCCACCTATATTGTCCCCCTTAAAT CACCCCTTTCTTACGTAGCATGGCCCATTTATTGGATCCTCCAAGGTAGCGTCCAGATGGGTTTATGGGT TATTGGTCATGAGTGTGGTCACCAAGCTTTTAGTGACTACCCGT…
		c42195/f1p0/1473	0.6269	2.7354	9.2036	12.8814	0.8957	0.2117	0.4936	0.612505	2.63576	9.56571	14.1908	0.885476	0.210282	0.4972	[I]	Lipid transport and metabolism	Biological Process: lipid metabolic process (GO:0006629);; Molecular Function: oxidoreductase activity, acting on paired donors, with oxidation of a pair of donors resulting in the reduction of molecular oxygen to two molecules of water (GO:0016717);; Molecular Function: phosphatidylcholine desaturase activity (GO:0050184);; Biological Process: oxidation-reduction process (GO:0055114);;	K10256|0.0|vvi:100258789|hypothetical protein LOC100258789	--	--	Fatty acid desaturase	Omega-6 fatty acid desaturase, endoplasmic reticulum isozyme 1 GN=FAD2-1 OS=Glycine max (Soybean) PE=2 SV=1	FAD2-1 protein GN=FAD2 OS=Carthamus tinctorius (Safflower) PE=2 SV=1	Fatty acid desaturase, type 1 [Cynara cardunculus var. scolymus]	Carthamus tinctorius FAD2-1 protein (FAD2) mRNA, complete cds																GCCAGTGAGCTGTGAATAAAGCTCTCTAATGGGTGGTTTGGTCCAATCTGATTGCAGTTAACTTTTATTG TAAAATGTTCATTATGGCACATTATATTTTCTAATGACTGAGTTATGGAATTGCAATCTCAGGTTAGAAG TGTCTGGTCAAGAGGCATTGGTCAACAAAATGGGAGGAGGCGGGTGCAATGTTGTCAGAAAGACCAAATC GCAGCAAAAGAACCCTCTCGAGCGAGTCCCTTATGAAAAACCTCCTTTCACCATCAGCGCCCTCAAAAGA GCCATCCCTCCCCACTGTTTCCAACGTTCCGTTATCCGGTCTTTCTTATCCGTCGCGTATGACCTTATCG TGGTCTTCCTCCTGTATCACCTCACCACCTACTTTCACTATCTC…
		c128473/f1p0/1544	0.4102	2.6666	1.6738	0.8121	0.0378	0.0426	0	0.400781	2.56946	1.73965	0.894648	0.0373685	0.0423147	0	[I]	Lipid transport and metabolism	Biological Process: lipid metabolic process (GO:0006629);; Molecular Function: oxidoreductase activity, acting on paired donors, with oxidation of a pair of donors resulting in the reduction of molecular oxygen to two molecules of water (GO:0016717);; Molecular Function: phosphatidylcholine desaturase activity (GO:0050184);; Biological Process: oxidation-reduction process (GO:0055114);;	K10256|0.0|rcu:RCOM_0503360|omega-6 desaturase, endoplasmic reticulum (EC:1.14.99.33)	--	--	Fatty acid desaturase;; Domain of unknown function (DUF3474)	Omega-6 fatty acid desaturase, endoplasmic reticulum OS=Arabidopsis thaliana (Mouse-ear cress) PE=2 SV=1	Delta-12 oleate desaturase GN=FAD2-2 OS=Helianthus annuus (Common sunflower) PE=2 SV=1	delta-12 oleate desaturase [Helianthus annuus]	Vernonia galamensis delta-12 oleate desaturase (FAD2-2) mRNA, complete cds																ACTGTATCGAAATCGGCCGTCAACTCCGAACGCTGGTCGGTCATTTCCTTATTTCCGATCAAAACCATTT TCAGGACAGAGCTTCCGTGACCAAATTTGGCAGTTTTCTCGAAGTAAAAATTTCAAATCTTTTTCACACA GTTGCTGTTGTTTTTGCTGGAAAGGGTAAAAGTAAATGATAAGTAACTTTTTAGGTCATTGAACAATGGG TGCAGGTGGACGAATGTCCGACCCCGCCACTGGTGGAAAGAAAACTGAGACAGAAACTATCGAACGGGTT CCATACCAGAAACCACCATTCACAGTTGGAGATGTCAAGAAAGCCATCCCACCCCATTGTTTCAATCGAT CAGTCATTCGCTCTTTCTCTTATGTTGTTTACGACCTTACCATT…
		c197/f1p0/3129	1.7015	0.1215	0.0683	0.1165	0.5617	0.4387	0.1682	1.66243	0.117074	0.0709872	0.128342	0.555289	0.435762	0.169427	[I]	Lipid transport and metabolism	Biological Process: lipid metabolic process (GO:0006629);; Molecular Function: oxidoreductase activity, acting on paired donors, with oxidation of a pair of donors resulting in the reduction of molecular oxygen to two molecules of water (GO:0016717);; Molecular Function: delta12-fatty acid dehydrogenase activity (GO:0016720);; Molecular Function: omega-6 fatty acid desaturase activity (GO:0045485…	K10256|1e-170|pop:POPTR_667376|omega-6 fatty acid desaturase	--	--	Fatty acid desaturase	Omega-6 fatty acid desaturase, endoplasmic reticulum isozyme 1 GN=FAD2-1 OS=Glycine max (Soybean) PE=2 SV=1	Omega-6 fatty acid desaturase OS=Artemisia sphaerocephala PE=2 SV=1	omega-6 fatty acid desaturase [Artemisia sphaerocephala]	Artemisia sphaerocephala omega-6 fatty acid desaturase mRNA, complete cds																ATATATACTCTGCCTTTTTTTTTTTTTTTTATTGTTTTTTTCATAAACACGACATTTCACGATATTATTTCAACTGAAGAACACCATTTGTAGGAATTACATAATTGTGACAAGAGGAATTAAGCTTTAAATTCTTTAACATATAATTTGATTAGGATAACATGGTTATCTGTTTCACTTATTTGCTCTCATGTTCAGTCGTACTTGCTTCTGTACCAGTAGATTCCTTTGTTCTTCTCATCACTCTCATCAGGCTCAATGAACAGACAGTTCTTGGATTCTCTCCACAACGCCACGAAAAATGGAGTGCTGTCACTTTGATAAAACTCACCCAACACCGACCTGCTGATTGACAAAGAGGAGACTGATTTAGTAGTTCCTAGCAGGTAATGAGGGGAT…
		c1458/f1p0/3066	4.1724	0.8178	0.5727	2.1249	1.3413	1.2219	0.6358	4.07659	0.78801	0.595233	2.34089	1.32599	1.21372	0.640437	[I]	Lipid transport and metabolism	Biological Process: single-organism metabolic process (GO:0044710);;	K10256|1e-161|vvi:100252129|hypothetical protein LOC100252129	--	--	Fatty acid desaturase;; Domain of unknown function (DUF3474);; Fatty acid desaturase;; Domain of unknown function (DUF3474)	Omega-6 fatty acid desaturase, endoplasmic reticulum OS=Arabidopsis thaliana (Mouse-ear cress) PE=2 SV=1	FAD2-8 protein GN=FAD2 OS=Carthamus tinctorius (Safflower) PE=2 SV=1	FAD2-8 protein [Carthamus tinctorius]	Carthamus tinctorius FAD2-8 protein (FAD2) mRNA, complete cds																TAATTACAGGACTCTGTTTTCTTTTTTTTTTTTTTTTTTTTTTTTTTCTTTTACATAAAATTTGACATGC AATAGTATATGAAATTTCGTATGTAATCTCAATACAACCAAAGCTCTGACCTAATTGACCCATACATCAA GCTTTTCAAATCAGTTTATAATACGATCTTTTAGAAAGTTCACTTTTGTTTATAACGCAAAAATAATACT TGATCATTTGTCAAGATTACATGTTTTACATCTTATTGTTGAACCAGTAGACACCTTTGCTTTTGTCTTC ACCTTCATCAGCCTCAACAAAGAAGCATTCAGTAGCTTCTCTCCACATTGCTTTGATTATTGGAGTGTCA TCGAACTGATAGTATTCTCCTAGGAATGGTTTTATTGCTTTTGT…
		c95948/f1p0/1403	1.3874	7.466	2.5516	1.8101	3.4572	2.5639	1.9039	1.35554	7.19404	2.65199	1.99409	3.41774	2.54673	1.91778	[I]	Lipid transport and metabolism	Molecular Function: oxidoreductase activity, acting on paired donors, with incorporation or reduction of molecular oxygen (GO:0016705);; Biological Process: single-organism metabolic process (GO:0044710);;	K10256|5e-156|rcu:RCOM_0503360|omega-6 desaturase, endoplasmic reticulum (EC:1.14.99.33)	--	--	Fatty acid desaturase;; Domain of unknown function (DUF3474)	Omega-6 fatty acid desaturase, endoplasmic reticulum isozyme 2 GN=FAD2-2 OS=Glycine max (Soybean) PE=2 SV=1	FAD2-8 protein GN=FAD2 OS=Carthamus tinctorius (Safflower) PE=2 SV=1	Fatty acid desaturase, type 1, partial [Cynara cardunculus var. scolymus]	--																ATACCATCTCTTGAAGACGTTTCTTTGGCAGTGCAGACAAATCTAATAAATTAAAGATTAAAACCACGTT TTGGGCAAAACATAATATCACTTCTCAGTTCTTGCTTACAGGGAGAATAAGATCGCAAGATGGTATTGGG CGGCTCTGCAACAGAGAGAAGTAACTTGGAAAGTGAGGTTTTCAAGCGGGCACCATCTTCGCAACCACCA TTCACTCTTAGTGATATAAGGAAAGCCATACCACCACACTGTTTCAATCTGTCCCTAATCCAATCTTCAT TCTACGTTCTCGTTGACTTGTTAATTTCCTTCTCGTTATACTATGTGGCTGCCGTTTACATCCCTCGCCT TCCAACCTCCCTTATGTACGTGGCCTGGCCTGTTTATTGGATTC…
		c4286/f1p0/2524	0.7676	2.1786	1.4166	0.5487	0.0545	0.023	0.007	0.749975	2.09924	1.47234	0.604474	0.0538779	0.022846	0.00705105	[IQ]	--	Biological Process: fatty acid biosynthetic process (GO:0006633);; Molecular Function: transferase activity, transferring acyl groups other than amino-acyl groups (GO:0016747);;	K09458|3e-90|pop:POPTR_739215|3-oxoacyl-[acyl-carrier-protein] synthase II (EC:2.3.1.41)	[IQ]	--	Beta-ketoacyl synthase, N-terminal domain;; Beta-ketoacyl synthase, C-terminal domain;; Beta-ketoacyl synthase, N-terminal domain	3-oxoacyl-[acyl-carrier-protein] synthase II, chloroplastic (Precursor) OS=Arabidopsis thaliana (Mouse-ear cress) PE=1 SV=1	Plastid 3-keto-acyl-ACP synthase II GN=KASII OS=Helianthus annuus (Common sunflower) PE=2 SV=1	3-oxoacyl-[acyl-carrier-protein] synthase 2 [Cynara cardunculus var. scolymus]	Carthamus tinctorius keto acyl-acyl carrier protein synthase II (FAD2) mRNA, complete cds																TTCGCACTCACATAGTGTCTATATAACTAGTAGTACTTAACACGTACGGACTGGATTCGGATATGGATTG GATATTTGGTTTGATTTGGCTTTAAAAGATAGAATTCTCGGGCGTTCGTCTTGGCTGTGGCTGCCTCAAT GTCCTCTTCTTCTTCTTCTTCATCATCAAATTCTCAAAATCAAAATCAAACTTTAACAACAAGACTAGTT AGCAGCAGCAGCAGGAGGACTAGAAGAAGAACAAGGCCCTTCCTCCATTTATCTATATCCAAATCCAAAT GTGTACAACCAATGGCTATTGCCACTCAACCTTCTTCAACAGAAACCACTCTTAATAATAACAAGAGCAG CAGCAAGCCCTTTACCAAACAACGCCGTGTGGTTGTCACTGGCA…
		c37581/f1p0/1384	0.7821	2.9675	0.9113	0.7342	1.5594	2.1812	0.7551	0.764142	2.8594	0.947155	0.80883	1.5416	2.16659	0.760607	[I]	Lipid transport and metabolism	Molecular Function: oxidoreductase activity, acting on paired donors, with incorporation or reduction of molecular oxygen (GO:0016705);; Biological Process: single-organism metabolic process (GO:0044710);;	K10256|3e-156|pop:POPTR_667376|omega-6 fatty acid desaturase	--	--	Fatty acid desaturase;; Domain of unknown function (DUF3474)	Omega-6 fatty acid desaturase, endoplasmic reticulum isozyme 2 GN=FAD2-2 OS=Glycine max (Soybean) PE=2 SV=1	FAD2-8 protein GN=FAD2 OS=Carthamus tinctorius (Safflower) PE=2 SV=1	Fatty acid desaturase, type 1, partial [Cynara cardunculus var. scolymus]	--																ATACCAGCAGTGAGTTTCTGGCTCAAAAATCAATAAATTTTTGGGCAAAACATAATATCACTTCTCAGTT CTTGCTTACAGGGAGAATAAGATCGCAAGATGGTATCGGGCGGCTCTGCAACAGAGAGAAGTAACTTGGA AAGTGAGGTTTTCAAGCGGGCACCATCTTCGCAACCACCATTCACTCTTAGTGATATAAGGAAAGCCATA CCACCACACTGTTTCAATCTGTCCCTACTCCAATCTTCATTCTACGTTCTCGTTGACTTGTTAATTTCCT TCTCGTTATACTATGTGGCTGCCGTTTACATCCCTCGCCTTCCAACCTCCCTTATGTACGTGGCCTGGCC TGTTTATTGGATTCTTCAAGGCAGTATCCAAATGGGTATTTGGA…
		c110156/f38p0/1433	2.7685	0.1857	0	0.134	0.2792	0.5305	0.9086	2.70493	0.178936	0	0.147621	0.276013	0.526947	0.915226	[I]	Lipid transport and metabolism	Molecular Function: oxidoreductase activity, acting on paired donors, with incorporation or reduction of molecular oxygen (GO:0016705);; Biological Process: single-organism metabolic process (GO:0044710);;	K10256|2e-155|pop:POPTR_667376|omega-6 fatty acid desaturase	--	--	Fatty acid desaturase;; Domain of unknown function (DUF3474)	Omega-6 fatty acid desaturase, endoplasmic reticulum OS=Brassica juncea (Indian mustard) PE=2 SV=1	FAD2-8 protein GN=FAD2 OS=Carthamus tinctorius (Safflower) PE=2 SV=1	Fatty acid desaturase, type 1, partial [Cynara cardunculus var. scolymus]	--																ATACCAGCAGTGAGTTTCTGGCTCAAAAATCAATAAATTTTTGGGCAAAACAAAATAGTGAGCATCACTT CTCAGTTCTTGCTTACAGGGAGAATAAGATCGCAAGATGGTATCGGGCGGCTCTGCAACAGAGAGAAGTA ACTTGGAAAGTGAGGTTTTCAAGCGGGCACCATCTTCGCAACCACCATTCACTCTTAGCGATATAAGGAA AGCCATACCACCACACTGTTTCAATCTGTCCCTACTCCAATCTTCATTCTACGTTCTCGTTGACTTGTTA ATTTCCTTCTCGTTATACTATGTGGCTGCCGTTTACATCCCTCGCCTTCCAACCTCCCTTATGTACGTGG CCTGGCCTGTTTATTGGATTCTTCAAGGCAGTATCCAAATGGGT…
		c2303/f7p0/1444	8.2853	2.644	2.1803	7.3904	3.514	1.2459	0.6688	8.09506	2.54769	2.26608	8.14162	3.47389	1.23756	0.673677	[I]	Lipid transport and metabolism	Biological Process: lipid metabolic process (GO:0006629);; Molecular Function: oxidoreductase activity, acting on paired donors, with oxidation of a pair of donors resulting in the reduction of molecular oxygen to two molecules of water (GO:0016717);; Biological Process: oxidation-reduction process (GO:0055114);;	K10256|9e-180|pop:POPTR_667376|omega-6 fatty acid desaturase	--	--	Fatty acid desaturase;; Domain of unknown function (DUF3474)	Omega-6 fatty acid desaturase, endoplasmic reticulum isozyme 1 GN=FAD2-1 OS=Glycine max (Soybean) PE=2 SV=1	Omega-6 fatty acid desaturase OS=Artemisia sphaerocephala PE=2 SV=1	omega-6 fatty acid desaturase [Artemisia sphaerocephala]	Artemisia sphaerocephala omega-6 fatty acid desaturase mRNA, complete cds																AACCATTCAACTCGTCTCTAAACAAACATGGGCGCCGGTGGTCGTTCAAATCCTCCCGATCAAGAAGTTA AGGAATCCGATGTTGGTGCTATCAAACGGGCACCAACCTCAAAACCGCCTTTTACACTAGCCGATATCAG GAAGGTCATACCACCCCATTGTTTTGAAAGACCATTGACCCGATCTTTTTCATATTTCTTCCGAGACCTT GCTGCAATCTCGATATTGCACTATATCGGCTCAACATATATCCCTCAGCTACCTCACCCTCTTCCTTATC TTGCTTGGCCTATTTATTGGTTTGTTCAAGGATGTGCGTTTTTAGCTATTTGGCTTCTAGGTCATGAATG TGGTCACCATGCTTTTAGTGACTATACTTGGCTTGAAGACTCTG…
		c6965/f1p0/1509	4.992	0.2401	0.0287	0.1642	0.0493	0.1476	0.17	4.87737	0.231354	0.0298292	0.180891	0.0487373	0.146612	0.17124	[I]	Lipid transport and metabolism	Molecular Function: oxidoreductase activity (GO:0016491);; Biological Process: single-organism metabolic process (GO:0044710);;	K10256|3e-122|pop:POPTR_639715|omega-6 fatty acid desaturase	--	--	Fatty acid desaturase;; Fatty acid desaturase	Omega-6 fatty acid desaturase, endoplasmic reticulum isozyme 2 GN=FAD2-2 OS=Glycine max (Soybean) PE=2 SV=1	Delta-12 oleate desaturase GN=FAD2-2 OS=Helianthus annuus (Common sunflower) PE=2 SV=1	delta-12 oleate desaturase [Helianthus annuus]	Carthamus tinctorius FAD2-8 protein (FAD2) mRNA, complete cds																ATCAGAGATCCAATACCACTACCTCTAATCCCAATAAAAGAGTTCAAATATGGGTTCTGGTGGCCGTGCT ACAGAGAGAGATAACTCCGGCAATGAAGTTGTTAAGCGAGCCCCGTCGTCCAAACCACCATTCACTCTTG CCGATATAAAAAAAAGCCATACCGCCACACTGTTTCAATCGATCTCTGATCCGATCTTCATCCTACCTTT TTGTTGACCTCTTTTTTTTTTCCTTCTTGTTTTACTACGTTGCCGCCACCTATATTGTCCCCCTTAAATC ACCCCTTTCTTACGTAGCATGGCCCATTTATTGGATCCTCCAAGGTAGCGTCCAGATGGGTTTATGGGTT ATTGGTCATGAGTGTGGTCACCAAGCTTTTAGTGACTACCCGTG…
		c20840/f1p3/1378	16.4553	1.8513	4.2024	8.3617	3.2741	0.7113	1.3957	16.0775	1.78386	4.36774	9.21165	3.23673	0.706537	1.40588	[I]	Lipid transport and metabolism	Biological Process: single-organism metabolic process (GO:0044710);;	K10256|1e-152|ath:AT3G12120|FAD2	--	--	Fatty acid desaturase	Omega-6 fatty acid desaturase, endoplasmic reticulum OS=Brassica juncea (Indian mustard) PE=2 SV=1	FAD2-7 protein GN=FAD2 OS=Carthamus tinctorius (Safflower) PE=2 SV=1	Fatty acid desaturase, type 1 [Cynara cardunculus var. scolymus]	PREDICTED: Solanum pennellii delta(12)-fatty-acid desaturase FAD2-like (LOC107003514), mRNA																GACACTATCTTAGACACGTACTCTTGATTTGCCATGGGATCTGGAGGCCAAATGAACGTTTCTAAATCAG AAAATGACGTACTCAAACGAGTTCCTGTCTCAAAACCTTCTTTCGGGATCGGGGATCTAAAGAAAGCCAT ACCACCACACTGTTTTAAACGCTCACTTATTCGCTCCTTTGGATCTCTCTTTCGAGATCTGATTATAATT TTTAGCCTCTACTACATTGCATCAAATTACATTCCCCTGCTCCCTCAAACCCTCACGTATGTCGCATGGC CACTATACTGGGTTGCTCAAGGTAGTATGCTTTTGGGCTTATGGTGCCTTGGCCATGATTGCGGTCATCA TGCTTTTAGCGAGTACCAATGGATCGATGATGCAGTTGGCTTCT…
		c2248/f14p4/1377	17.7975	1.5406	1.2235	4.0625	3.3097	3.4705	0.9655	17.3888	1.48448	1.27164	4.47545	3.27192	3.44726	0.972541	[I]	Lipid transport and metabolism	Biological Process: unsaturated fatty acid biosynthetic process (GO:0006636);; Cellular Component: integral component of membrane (GO:0016021);; Molecular Function: oxidoreductase activity, acting on paired donors, with oxidation of a pair of donors resulting in the reduction of molecular oxygen to two molecules of water (GO:0016717);; Molecular Function: delta12-fatty acid dehydrogenase activity…	K10256|6e-169|vvi:100252129|hypothetical protein LOC100252129	--	--	Fatty acid desaturase;; Domain of unknown function (DUF3474)	Delta(12) fatty acid dehydrogenase OS=Crepis alpina PE=2 SV=2	Delta12-fatty acid acetylenase OS=Helianthus annuus (Common sunflower) PE=2 SV=1	Fatty acid desaturase, type 1 [Cynara cardunculus var. scolymus]	Carthamus tinctorius FAD2-11 protein (FAD2) mRNA, complete cds																AGAGTCACCAACCTAAGTGAACACAAACATACATTTCTCTATAGAGTCGATCTTTTTCTTTGCCTTGAAC TTTATGTTCTTGTACTACTAACTATTTTCAAGTTATCACATTTCTAAATATGGGAGCGGGTGGTCGGATG TCGGATTCCTCGGACCATGAGGTAAAAGATATTCTCAAACGTGTCCCGGTTGATCCACCATTCTCGTTAA GTGATCTGAAGAAAGCAATTCCTGCTCATTGCTTTGAGCGATCTGTCATTCGTTCATCTTACTATGTTGT TCACGACCTCATTGTTACCTATGTCTTTTACTTCCTCGCAAACACTTATATTCCTCTTCTACCCACTCCT CTAGCTTACTTAGCGTGGCCAGTTTACTGGTTTTGCCAAGCTAG…
		c42491/f1p0/1615	12.6413	1.6491	0.3284	0.4787	0.2284	0.455	0.4528	12.351	1.58903	0.341321	0.527359	0.225793	0.451953	0.456102	[I]	Lipid transport and metabolism	Biological Process: lipid metabolic process (GO:0006629);; Molecular Function: oxidoreductase activity, acting on paired donors, with oxidation of a pair of donors resulting in the reduction of molecular oxygen to two molecules of water (GO:0016717);; Molecular Function: delta12-fatty acid dehydrogenase activity (GO:0016720);; Molecular Function: phosphatidylcholine desaturase activity (GO:005018…	K10256|3e-154|vvi:100252129|hypothetical protein LOC100252129	--	--	Fatty acid desaturase	Omega-6 fatty acid desaturase, endoplasmic reticulum isozyme 2 GN=FAD2-2 OS=Glycine max (Soybean) PE=2 SV=1	FAD2-8 protein GN=FAD2 OS=Carthamus tinctorius (Safflower) PE=2 SV=1	Fatty acid desaturase, type 1, partial [Cynara cardunculus var. scolymus]	Carthamus tinctorius FAD2-8 protein (FAD2) mRNA, complete cds																ATCAAGAGATCACAAAACATACCATCTAACCAAACATCCCAATAAAAGAGTTCAAAGATGGGTTCTGGTG GCCGTGCTACAGAGAGAGATAACTCCGGCAATGAAGTTGTTAAGCGAGCCCCGTCGTCCAAACCACCATT CACTCTTGCCGATATAAAAAAAAGCCATACCGCCACACTGTTTCAATCGATCTCTGATCCGATCTTCATC CTACCTTTTTGTTGACCTCTTTTTTTTCCTTCTTGTTTTACTACGTTGCCGCCACCTATATTGTCCCCCT TAAATCACCCCTTTCTTACGTAGCATGGCCCATTTATTGGATCCTCCAAGGTAGCGTCCAGATGGGTTTA TGGGTTATTGGTCATGAGTGTGGTCACCAAGCTTTTAGTGACTA…
		c30832/f1p0/1450	25.5362	6.4724	4.1542	8.7793	8.53	6.556	2.9588	24.9498	6.23663	4.31764	9.6717	8.43264	6.5121	2.98038	[I]	Lipid transport and metabolism	Biological Process: lipid metabolic process (GO:0006629);; Molecular Function: oxidoreductase activity, acting on paired donors, with oxidation of a pair of donors resulting in the reduction of molecular oxygen to two molecules of water (GO:0016717);; Molecular Function: delta12-fatty acid dehydrogenase activity (GO:0016720);; Molecular Function: omega-6 fatty acid desaturase activity (GO:0045485…	K10256|0.0|pop:POPTR_667376|omega-6 fatty acid desaturase	--	--	Fatty acid desaturase;; Domain of unknown function (DUF3474)	Omega-6 fatty acid desaturase, endoplasmic reticulum OS=Arabidopsis thaliana (Mouse-ear cress) PE=2 SV=1	Omega-6 fatty acid desaturase OS=Artemisia sphaerocephala PE=2 SV=1	omega-6 fatty acid desaturase [Artemisia sphaerocephala]	Artemisia sphaerocephala omega-6 fatty acid desaturase mRNA, complete cds																GCCAGATCAATCGCCAAACTCAAATCATCTATCTCTATTGTTTCTAAATAGTGCTTCATTTGCTAAGAAA CATGGGCGCTGGTGGGCGTTCGAATCCTTATGAACAAGATGTTAAGAAATCTGATGTTCAAGCTATGAAA AGAGCCCCGACCTCAAAACCACCATTCACATTAGCAGATATCAAAAAAGCCATACCACCTCATTGTTTCG AAAGATCATTGATTCGTTCCTTTTCATATCTTATAGCTGACCTTACCGCAGTCTCAATCTTCTATTATCT CGCCACAACTTATATTCCACAGCTCCCTCACCCTCTTCCTTACCTTGCTTGGCCGGTTTATTGGTTCGTT CAAGGTTGTGTCTTCATGGGTCTTTGGCTTATTGCTCATGAATG…
		c7611/f1p0/1500	5.0501	3.2	0.5578	0.2121	0.1336	0.1534	0.188	4.93414	3.08343	0.579746	0.23366	0.132075	0.152373	0.189371	[I]	Lipid transport and metabolism	Biological Process: unsaturated fatty acid biosynthetic process (GO:0006636);; Cellular Component: integral component of membrane (GO:0016021);; Molecular Function: oxidoreductase activity, acting on paired donors, with oxidation of a pair of donors resulting in the reduction of molecular oxygen to two molecules of water (GO:0016717);; Molecular Function: delta12-fatty acid dehydrogenase activity…	K10256|3e-164|pop:POPTR_667376|omega-6 fatty acid desaturase	--	--	Fatty acid desaturase;; Domain of unknown function (DUF3474)	Delta(12) fatty acid dehydrogenase OS=Crepis alpina PE=2 SV=2	Delta12-fatty acid acetylenase OS=Helianthus annuus (Common sunflower) PE=2 SV=1	Fatty acid desaturase, type 1 [Cynara cardunculus var. scolymus]	Carthamus tinctorius FAD2-11 protein (FAD2) mRNA, complete cds																ATCACCAACAAAAGGGAATCCAACATCGATCACAACTCCTCAAGGTTGAGAACGACATGGGTGCAGGTGG TCGAATGTCGGATACATCTGAAGGCAAAAATATCCTCGAACGTGTTCCTGTTGATCCCCCGTTCACATTA AGTGACCTAAAGAAAGCAATTCCTGCTCACTGTTTCGAGCGATCAGTCATTCGTTCATCTTATTATGTTG TCCACGATCTCATTGTTGCCTATGTCTTCTACTTTCTTGCCAACACATATATACCTTCTCTTCCGTCTCC TCTAGCTTATATAGCATGGCCAGTTTACTGGTTTTGCCAAGCTAGTATCCTTACCGGTTTATGGGTCATT GGTCATGAATGTGGACACCATGCCTTTAGTGAGTATCAGTGGGT…
		c50395/f5p0/1430	0.9698	0.6191	0.3596	1.5793	0.2157	0.469	0.0934	0.947532	0.596548	0.373748	1.73983	0.213238	0.465859	0.0940811	[I]	Lipid transport and metabolism	Biological Process: unsaturated fatty acid biosynthetic process (GO:0006636);; Cellular Component: integral component of membrane (GO:0016021);; Molecular Function: oxidoreductase activity, acting on paired donors, with oxidation of a pair of donors resulting in the reduction of molecular oxygen to two molecules of water (GO:0016717);; Molecular Function: delta12-fatty acid dehydrogenase activity…	K10256|2e-168|rcu:RCOM_0503360|omega-6 desaturase, endoplasmic reticulum (EC:1.14.99.33)	--	--	Fatty acid desaturase;; Domain of unknown function (DUF3474)	Delta(12) fatty acid dehydrogenase OS=Crepis alpina PE=2 SV=2	Delta12-fatty acid acetylenase OS=Helianthus annuus (Common sunflower) PE=2 SV=1	Fatty acid desaturase, type 1 [Cynara cardunculus var. scolymus]	Carthamus tinctorius FAD2-11 protein (FAD2) mRNA, complete cds																ACAGAGTCACTAGCCAAAGAGAACACAAACATTCAAGTTCCCACATCTACGAAGTATGGGAGCAGGCGGT CGAATGTCGGATTCATCTGAGCGTGAGGTAAAAGATATTCTCAAACGTGTCCCAGTTGATCCACCGTTCT CGTTAAGTGATCTGAAGAAAGCAATCCCTGCTCATTGCTTTGAAAGATCTGTCATTCGATCATCTTACTA TGTTGTTCACGATCTCATTATTACCTATGTCTTTTACTTCCTAGCAAACACTTATATTCCTCTACTTCCA ACTCCTCTAGCTTACTTAGCATGGCCGGTTTATTGGTTTTGCCAAGCTAGCATTCTCACTGGTTTATGGG TCATTGGTCACGAATGTGGTCACCATGCTTTTAGTGAATACCAA…
		c42277/f6p0/1424	5.0849	2.6506	2.1028	7.11	4.4201	2.7125	1.698	4.96814	2.55405	2.18553	7.83272	4.36965	2.69434	1.71038	[I]	Lipid transport and metabolism	Biological Process: single-organism metabolic process (GO:0044710);;	K10256|8e-168|vvi:100252129|hypothetical protein LOC100252129	--	--	Fatty acid desaturase;; Domain of unknown function (DUF3474)	Omega-6 fatty acid desaturase, endoplasmic reticulum OS=Arabidopsis thaliana (Mouse-ear cress) PE=2 SV=1	FAD2-8 protein GN=FAD2 OS=Carthamus tinctorius (Safflower) PE=2 SV=1	FAD2-8 protein [Carthamus tinctorius]	Carthamus tinctorius FAD2-8 protein (FAD2) mRNA, complete cds																AAAACAACTTTCTGAAAACACTCTTCTAGCTATTGTGACATAGCTAGTATATGTTTTGTAAAGTTTGAAG CTAAGAGATCGAATAGAAGTTTTTATCAAGGATCAGGGAAGATGGGTGCGGGCGGGCATGCGATAGAGAG AACTAATTCTGAAAGTGAATTTGTCAAGCGAGCCCCGTCATCAAGCCCACCATTTACTCTTAGCGACATA AAGAAAGCCATACCACCACACTGTTTTAACCGTTCTTTGCTCCGATCCTCATCATACCTTTTCCTTGATC TCTTTTTTTCCTTCTTTTTCTACTATGTTGCAGCCATGCACATCACTCGCCTACCAACATCCATTTCGTA TGTGGCATGGCCGATTTACTGGATCCTTCAAGGGAGTGTCCAGA…
		c25214/f1p0/1355	3.0549	0.9013	0.9855	2.0323	0.5173	0.6077	0.1346	2.98475	0.868469	1.02427	2.23888	0.511395	0.603631	0.135582	[I]	Lipid transport and metabolism	Biological Process: lipid metabolic process (GO:0006629);; Molecular Function: oxidoreductase activity, acting on paired donors, with oxidation of a pair of donors resulting in the reduction of molecular oxygen to two molecules of water (GO:0016717);; Biological Process: oxidation-reduction process (GO:0055114);;	K10256|2e-135|pop:POPTR_561258|omega-6 fatty acid desaturase	--	--	Fatty acid desaturase;; Domain of unknown function (DUF3474)	Omega-6 fatty acid desaturase, endoplasmic reticulum OS=Arabidopsis thaliana (Mouse-ear cress) PE=2 SV=1	FAD2-9 protein GN=FAD2 OS=Carthamus tinctorius (Safflower) PE=2 SV=1	FAD2-9 protein [Carthamus tinctorius]	Artemisia sphaerocephala omega-6 fatty acid desaturase mRNA, complete cds																AACCATTCAACTCGTCTCTAAACAAACATGGGCGCCGGTGGTCGTTCAAATCCTCCCGATCAAGAAGTCA AGGAATCCGATGTTGGTGCTATCAAACGGGCACCAACCTCAAAACCGCCTTTTACACTAGCCGATATCAG GAAGGTCATACCACCCCATTGTTTTGAAAGACCATTGACCCGATCTTTTTCATATTTCTTCCGAGACCTT GCTGCAATCTCGATATTGCACTATATCGGCTCAACATATATCCCTCAGCTACCTCACCCTCTTCCTTATC TAGCTTGGCCTATTTATTGGTTTGTTCAAGGATGTGCGTTTTTAGCTATTTGGCTTCTAGGTCATGAATG TGGTCACCATGCTTTTAGTGACTATACTTGGCTTGAAGACTCTG…
		c41687/f1p6/1639	5.2335	1.0551	0.6664	2.6972	1.4229	1.3973	0.3077	5.11333	1.01667	0.692619	2.97137	1.40666	1.38794	0.309944	[I]	Lipid transport and metabolism	Biological Process: unsaturated fatty acid biosynthetic process (GO:0006636);; Cellular Component: integral component of membrane (GO:0016021);; Molecular Function: oxidoreductase activity, acting on paired donors, with oxidation of a pair of donors resulting in the reduction of molecular oxygen to two molecules of water (GO:0016717);; Molecular Function: delta12-fatty acid dehydrogenase activity…	K10256|3e-163|rcu:RCOM_0503360|omega-6 desaturase, endoplasmic reticulum (EC:1.14.99.33)	--	--	Fatty acid desaturase;; Domain of unknown function (DUF3474)	Delta(12) fatty acid dehydrogenase OS=Crepis alpina PE=2 SV=2	Delta12-fatty acid acetylenase OS=Helianthus annuus (Common sunflower) PE=2 SV=1	Fatty acid desaturase, type 1 [Cynara cardunculus var. scolymus]	Helianthus annuus delta12-fatty acid acetylenase mRNA, complete cds																ACCTAGCCAAGAGATCAAACACAAACATACATTCTCTTTCAAGGTTCACTTCCTAGAACTTTATGTTCTA GCTAATATTACTAACAACTTCCACTCATCACATTCAGAATTATGGGTGCAGGTGGTCGAATGTCTGATTC GTCTGAGGAGACTAAAGACCTTCTTAAACGTGTCCCAATTGAACCACCTTTCTCGTTGAGTGATTTAAAG AAAGCAATCCCTGCCCATTGCTTCGAGCGATCTGTCATCCGTTCATCTTACTACGTTGTTCATGACCTCA TTGTCACCTACGTCTTCTATTTCCTAGCCAATACATATATTCCACTTCTTTCAACTCCTCTAGCTTATAT AGCATGGCCAGTTTATTGGTTTTGCCAAGCTAGTATCCTCACTG…
		c155833/f1p15/674	1.4425	9.995	156.433	235.162	262.81	354.409	201.686	1.40938	9.63092	162.588	259.066	259.81	352.035	203.157	--	--	Biological Process: lipid metabolic process (GO:0006629);; Molecular Function: oxidoreductase activity, acting on paired donors, with oxidation of a pair of donors resulting in the reduction of molecular oxygen to two molecules of water (GO:0016717);; Molecular Function: phosphatidylcholine desaturase activity (GO:0050184);; Biological Process: oxidation-reduction process (GO:0055114);;	K10256|4e-19|rcu:RCOM_0503360|omega-6 desaturase, endoplasmic reticulum (EC:1.14.99.33)	--	--	--	Omega-6 fatty acid desaturase, endoplasmic reticulum OS=Arabidopsis thaliana (Mouse-ear cress) PE=2 SV=1	Fatty acid desaturase 2 (Fragment) OS=Helianthus annuus (Common sunflower) PE=4 SV=1	fatty acid desaturase 2, partial [Helianthus annuus]	--																ACGTTGGGTATTTAAATAACACATTCCAACAATGAAATCAAGCGTGGTTTTGTGTTGTTACTTGCTTATA TATGTGCATTTTTACTTATTGTTTATGTTGTGATAGCAGAAAGTTCTGAACATGATGAGAAAATAAGGGA TTCAAGTGGAAAAACACAAGTAAGTGGTGGTGGCGGGGGTGAAGGCAAGGACGGATTTGGATTTGGAAGT GGAGGAAAAAGGTGTTGCTCAGGTGGGGGTTGTATCGCGGGATGGTGTGGTTCTGGAGGCGGTGGTCATG GATGGGGTGGTAGAGGTGGTGGTCATGCAATGGAAGCTACAAAGGCAATCAAGCCTCTTTTGGGAGAATA CTATCAGTTTGACGGGACATCAGTTTTCAAAGCAATGTACAGGG…
		c199554/f1p66/985	5.7935	0.134	0.043	0.3866	1.0451	0.7009	0.256	5.66047	0.129119	0.0446918	0.425897	1.03317	0.696206	0.257867	[I]	Lipid transport and metabolism	Biological Process: unsaturated fatty acid biosynthetic process (GO:0006636);; Cellular Component: integral component of membrane (GO:0016021);; Molecular Function: oxidoreductase activity, acting on paired donors, with oxidation of a pair of donors resulting in the reduction of molecular oxygen to two molecules of water (GO:0016717);; Molecular Function: delta12-fatty acid dehydrogenase activity…	K10256|2e-126|vvi:100252129|hypothetical protein LOC100252129	--	--	Fatty acid desaturase;; Domain of unknown function (DUF3474)	Delta(12) fatty acid dehydrogenase OS=Crepis alpina PE=2 SV=2	Delta12-fatty acid acetylenase OS=Helianthus annuus (Common sunflower) PE=2 SV=1	Fatty acid desaturase, type 1 [Cynara cardunculus var. scolymus]	Rudbeckia hirta delta12-fatty acid acetylenase gene, partial cds																AGAGTCACCAACCTAAGTGAAACAAACATACATTTCTCTATACAGTCGATCTTTTTCTTTGCCTTGAACT TTATGTTCTTGTACTACTAACTATTTTCAAGTCATCACATTTCTAAATATGGGAGCGGGTGGTCGGATGT CGGATTCCTCAGACCATGAGGTAAAAGATATTCTCAAACGTGTCCCGGTCGATCCACCATTCTCGTTAAG TGATCTGAAGAAAGCAATTCCTGCTCATTGCTTTGAGCGATCTGTCATTCGTTCATCTTACTATGTTGTT CACGACCTCATTGTTACCTATGTCTTTTACTTCCTCGCAAACACTTATATTCCTCTTCTTCCAACTCCTC TAGCTTACTTAGCATGGCCAGTTTACTGGTTTTGCCAAGCTAGC…
		c74754/f1p6/1340	13.9799	1.9237	2.0313	5.581	9.3046	5.5274	2.1763	13.6589	1.85363	2.11122	6.1483	9.19839	5.49039	2.19217	[I]	Lipid transport and metabolism	Biological Process: unsaturated fatty acid biosynthetic process (GO:0006636);; Cellular Component: integral component of membrane (GO:0016021);; Molecular Function: oxidoreductase activity, acting on paired donors, with oxidation of a pair of donors resulting in the reduction of molecular oxygen to two molecules of water (GO:0016717);; Molecular Function: delta12-fatty acid dehydrogenase activity…	K10256|6e-162|pop:POPTR_667376|omega-6 fatty acid desaturase	--	--	Fatty acid desaturase;; Domain of unknown function (DUF3474)	Delta(12) fatty acid dehydrogenase OS=Crepis alpina PE=2 SV=2	Delta12-fatty acid acetylenase OS=Helianthus annuus (Common sunflower) PE=2 SV=1	delta12-fatty acid acetylenase [Helianthus annuus]	Dimorphotheca sinuata delta12-fatty acid acetylenase gene, partial cds																AAACAACATACATTTTTTCAGGTTTCTCTTCGTTAAGCTTTTTGTTCTTGTATTACTAAAACATTTACAA GTGATAAAATCACTTAGTTTTAAAAATGGGAGCCGGTGGCCGGATGTCAGATTCGCCTGTTGAAGCAAAA GATGGCATTCTCAAACGTGTCCCGATTGATCCACCGTTCTCACTAAGTGATCTAAAGAAAGCAATCCCTG CTCATTGCTTTGAGCGTTCTGTCATTCGTTCATCTTATTATGTTGTTCATGACCTCATTGTTACATACGT TTTTTACTTCTTAGCAAACACTTACATTCCTCTTCTCCCTACTCCTCTAGCTTACTTAGCATGGTCGGTT TACTGGTTTTGCCAAGCTAGCATCCTTACCGGGTTATGGGTCAT…
		c87210/f16p0/1364	14.3828	3.8253	2.7609	6.1222	2.7776	2.7863	1.0271	14.0525	3.68596	2.86953	6.74451	2.7459	2.76764	1.03459	[I]	Lipid transport and metabolism	Biological Process: unsaturated fatty acid biosynthetic process (GO:0006636);; Cellular Component: integral component of membrane (GO:0016021);; Molecular Function: oxidoreductase activity, acting on paired donors, with oxidation of a pair of donors resulting in the reduction of molecular oxygen to two molecules of water (GO:0016717);; Molecular Function: delta12-fatty acid dehydrogenase activity…	K10256|8e-168|pop:POPTR_667376|omega-6 fatty acid desaturase	--	--	Fatty acid desaturase;; Domain of unknown function (DUF3474)	Delta(12) fatty acid dehydrogenase OS=Crepis alpina PE=2 SV=2	Delta12-fatty acid acetylenase OS=Helianthus annuus (Common sunflower) PE=2 SV=1	Fatty acid desaturase, type 1 [Cynara cardunculus var. scolymus]	Helianthus annuus delta12-fatty acid acetylenase mRNA, complete cds																AAGCTTTTCTTCCTAGAGCTTATGTTCTAGAAAATATTACTAAGTATTTCCACTTATCACATATCAGAAT TATGGGTGCAGGTGGTCGAATGTCTGATTCGTCTGATAATCAGACTAAAGACGACCTTCTTAAACGTGTC CCAATTGAACCACCTTTCACCTTGAGTGATTTAAAGAAAGCAATCCCTGCCCATTGCTTTGAACGCTCAG TCATCCGTTCATCTTACTACGTTGTTCATGATCTCATTGTTGCCTATGTCTTCTACTTTCTTGCCAACAA ATATATTCCTCTTCTTCCTACTCCTCTAGCTTTCGTAGCATGGCCAGTTTACTGGTTTTGCCAAGCTAGC ATCCTGACTGGCTTATGGGTCATTGGTCATGAATGTGGTCACCA…
		c94827/f1p0/1312	1.0869	0.2571	0.0145	0	0.1085	0.1373	0.0293	1.06194	0.247735	0.0150705	0	0.107262	0.136381	0.0295137	[I]	Lipid transport and metabolism	Biological Process: unsaturated fatty acid biosynthetic process (GO:0006636);; Cellular Component: integral component of membrane (GO:0016021);; Molecular Function: oxidoreductase activity, acting on paired donors, with oxidation of a pair of donors resulting in the reduction of molecular oxygen to two molecules of water (GO:0016717);; Molecular Function: delta12-fatty acid dehydrogenase activity…	K10256|3e-169|rcu:RCOM_0503360|omega-6 desaturase, endoplasmic reticulum (EC:1.14.99.33)	--	--	Fatty acid desaturase;; Domain of unknown function (DUF3474)	Delta(12) fatty acid dehydrogenase OS=Crepis alpina PE=2 SV=2	Delta12-fatty acid acetylenase OS=Helianthus annuus (Common sunflower) PE=2 SV=1	Fatty acid desaturase, type 1 [Cynara cardunculus var. scolymus]	Helianthus annuus delta12-fatty acid acetylenase mRNA, complete cds																ACAGCCAAAGAAACACAAACATTCAAGTTCCCACATCTAAGTATGGGAGCAGGTGGTCGAATGTCGGATT CATCTGAGCGTGAGGTAAAAGATATTCTCAAACGTGTCCCAGTTGATCCACCATTCTCGTTAAGTGATCT GAAGAAAGCAATCCCTGCTCATTGCTTTGAAAGATCTGTCATTCGTTCATCTTACTATGTTGTTCACGAT CTCATTATTACCTATGTCTTTTACTTCCTCGCAAACACTTATATTCCTCTTCTTCCAACTCCTCTAGCTT ACTTAGCGTGGCCGGTTTATTGGTTTTGCCAAGCTAGCATCCTCACTGGTTTATGGGTCATTGGTCACGA ATGTGGTCACCATGCTTTTAGTGAATACCAATGGATTGATGATA…
		c1697/f2p0/2067	4.7553	7.2313	4.4744	1.9107	0.459	0.4795	0.3787	4.64611	6.96789	4.65044	2.10492	0.453761	0.476289	0.381462	[IQ]	--	Biological Process: fatty acid biosynthetic process (GO:0006633);; Molecular Function: transferase activity, transferring acyl groups other than amino-acyl groups (GO:0016747);;	K09458|0.0|vvi:100262737|similar to beta-ketoacyl-ACP synthase II	[IQ]	--	Beta-ketoacyl synthase, N-terminal domain;; Beta-ketoacyl synthase, C-terminal domain	3-oxoacyl-[acyl-carrier-protein] synthase II, chloroplastic (Precursor) OS=Arabidopsis thaliana (Mouse-ear cress) PE=1 SV=1	Plastid 3-keto-acyl-ACP synthase II GN=KASII OS=Helianthus annuus (Common sunflower) PE=2 SV=1	3-oxoacyl-[acyl-carrier-protein] synthase 2 [Cynara cardunculus var. scolymus]	Helianthus annuus plastid 3-keto-acyl-ACP synthase II (KASII) mRNA, complete cds; nuclear gene for plastid product																ACATAACATAACACACAAAACATAGTTATTTGTGTTTTGTTTATTATTTTTGTATTTTCCTTCCTTTGTG TGAGATTCAACGAAGCACTCATTCATCATCCATCATCTGAAAGAACGAAAAAAAGAAACAGCAGTCATTT ATATAAACAGCAGTCACTCACATAGTCTAGTATAGTAGTAGTACTTAACTGACTGACTGACTGGATTGGA TTGGATTTGATTTGATTGGATTTAAAAAGAAGAGATGTCTGGGGCGTCGTCTTGGATGGTGGCTGCCTGC ATGTCTTCTTCTTCTTCTTCTTCATCAAATTCTCAAAATCAAAATCAAACTTTAACAACAAGACTAGTTA GCACCAGCAGGAGGACTAGAAGAAGAACAAGGCCCCTCCTCCAT…
		c59252/f1p0/1474	7.3668	4.6864	0.3626	1.167	0.903	0.75	0.4685	7.19765	4.51569	0.376866	1.28562	0.892693	0.744978	0.471917	[I]	Lipid transport and metabolism	Biological Process: unsaturated fatty acid biosynthetic process (GO:0006636);; Cellular Component: integral component of membrane (GO:0016021);; Molecular Function: oxidoreductase activity, acting on paired donors, with oxidation of a pair of donors resulting in the reduction of molecular oxygen to two molecules of water (GO:0016717);; Molecular Function: delta12-fatty acid dehydrogenase activity…	K10256|2e-164|rcu:RCOM_0503360|omega-6 desaturase, endoplasmic reticulum (EC:1.14.99.33)	--	--	Fatty acid desaturase;; Domain of unknown function (DUF3474)	Delta(12) fatty acid dehydrogenase OS=Crepis alpina PE=2 SV=2	Delta12-fatty acid acetylenase OS=Helianthus annuus (Common sunflower) PE=2 SV=1	Fatty acid desaturase, type 1 [Cynara cardunculus var. scolymus]	Helianthus annuus delta12-fatty acid acetylenase mRNA, complete cds																GTCAGCACCAATAGAGAACTCAAACATCAATACTCTCTGAGGATCATAAGCTTTCAACAATATGGGTGCA GGTGGTCGGATGTCGGAGGCATCTGAGGGAAAAAGTATCCTTGAACGTGTCCCTGTTGATCCCCCGTTCA CGTTAAGTGATCTAAAGAAAGCAATCCCTGCCCATTGCTTTGAGCGATCCGTCATCCGTTCATCTTACTA TGTTGTCCATGATCTCATTGTTACCTATGTCTTCTACTTTCTTGCCAACACATATATACCTTCTCTTCCG TCTCCTCTAGCTTATATAGCATGGCCAGTTTACTGGTTTTGCCAAGCTAGTATCCTTACCGGTTTATGGG TCATTGGTCATGAATGTGGACACCATGCCTTTAGTGAGTATCAG…
		c125299/f56p6/1383	6.3882	2.6741	1.6623	4.0572	3.4704	3.688	2.3449	6.24152	2.57669	1.7277	4.46961	3.43079	3.6633	2.362	[I]	Lipid transport and metabolism	Biological Process: unsaturated fatty acid biosynthetic process (GO:0006636);; Cellular Component: integral component of membrane (GO:0016021);; Molecular Function: oxidoreductase activity, acting on paired donors, with oxidation of a pair of donors resulting in the reduction of molecular oxygen to two molecules of water (GO:0016717);; Molecular Function: delta12-fatty acid dehydrogenase activity…	K10256|1e-164|rcu:RCOM_0503360|omega-6 desaturase, endoplasmic reticulum (EC:1.14.99.33)	--	--	Fatty acid desaturase;; Domain of unknown function (DUF3474)	Delta(12) fatty acid dehydrogenase OS=Crepis alpina PE=2 SV=2	Delta12-fatty acid acetylenase OS=Helianthus annuus (Common sunflower) PE=2 SV=1	Fatty acid desaturase, type 1 [Cynara cardunculus var. scolymus]	Helianthus annuus delta12-fatty acid acetylenase mRNA, complete cds																AATCACCACTAGGAGAGAACTCAAACATCAATACTCTCTGAGGATCATAAGCTTTTAACAACATGGGTGC AGGTGGTCGAATGTCCGATTCGTCTGAAGAGACTAAAGATCTTCTTAAACGTGTCCCAATTGAACCCCCT TTCTCGTTGAGTGATCTAAAGAAAGCAATCCCTGCCCATTGCTTTGAGCGATCTGTCATCCGTTCATCTT ACTATGTTGTTCATGACCTCATTGTTACCTATGTCTTCTACTTCCTAGCCAATACGTATATACCTCTTCT TTCTACTCCTCTAGCTTATATAGCATGGCCAGTTTATTGGTTTTGCCAAGCTAGTATCCTCACTGGCTTA TGGGTCATAGGTCACGAATGTGGACACCATGCTTTTAGTGAGTA…
		c35696/f2p0/1350	5.9536	1.7144	0.8015	2.8164	2.157	0.9266	0.5389	5.81689	1.65195	0.833035	3.10268	2.13238	0.920395	0.54283	[I]	Lipid transport and metabolism	Biological Process: unsaturated fatty acid biosynthetic process (GO:0006636);; Cellular Component: integral component of membrane (GO:0016021);; Molecular Function: oxidoreductase activity, acting on paired donors, with oxidation of a pair of donors resulting in the reduction of molecular oxygen to two molecules of water (GO:0016717);; Molecular Function: delta12-fatty acid dehydrogenase activity…	K10256|7e-169|pop:POPTR_667376|omega-6 fatty acid desaturase	--	--	Fatty acid desaturase;; Domain of unknown function (DUF3474)	Delta(12) fatty acid dehydrogenase OS=Crepis alpina PE=2 SV=2	Delta12-fatty acid acetylenase OS=Helianthus annuus (Common sunflower) PE=2 SV=1	delta12-fatty acid acetylenase [Helianthus annuus]	Helianthus annuus delta12-fatty acid acetylenase mRNA, complete cds																GAAGCTTTTTTCCTAGATCGAGCTTTATGTTCTAGATAATATTATTAAGTATTTCCACTTATCACATATC AGAATTATGGGTGCAGGTGGTCGAATGTCTGATTCGTCTGATAATCAGACTAAAGACGACCTTCTTAAAC GTGTCCCAATTGAACCACCTTTCACCTTGAGTGATTTAAAGAAAGCAATCCCTGCCCATTGCTTTGAACG CTCAGTCATCCGTTCATCTTACTACGTTGTTCACGATCTCATTGTTGCCTATGTCTTCTACTTTCTTGCC AACACATATATTCCTCTTCTTCCTACTCCTCTAGCTTTAGTAGCATGGCCTGTTTACTGGTTTTGCCAAG CTAGTATCCTGACTGGCTTATGGGTCATTGGTCATGAATGTGGT…
		c4644/f9p3/1354	4.0363	0.7609	0.5555	2.8201	1.0637	0.3611	0.0758	3.94362	0.733183	0.577356	3.10676	1.05156	0.358682	0.0763528	[I]	Lipid transport and metabolism	Biological Process: unsaturated fatty acid biosynthetic process (GO:0006636);; Cellular Component: integral component of membrane (GO:0016021);; Molecular Function: oxidoreductase activity, acting on paired donors, with oxidation of a pair of donors resulting in the reduction of molecular oxygen to two molecules of water (GO:0016717);; Molecular Function: delta12-fatty acid dehydrogenase activity…	K10256|2e-169|pop:POPTR_667376|omega-6 fatty acid desaturase	--	--	Fatty acid desaturase;; Domain of unknown function (DUF3474)	Delta(12) fatty acid dehydrogenase OS=Crepis alpina PE=2 SV=2	Delta12-fatty acid acetylenase OS=Helianthus annuus (Common sunflower) PE=2 SV=1	hypothetical protein Ccrd_009537 [Cynara cardunculus var. scolymus]	Helianthus annuus delta12-fatty acid acetylenase mRNA, complete cds																AGAGCTTATGTTCTGAAAATATTACTAAGTATTTCCACTTATCATATATCATTCAGAATTATGGGTGCAG GTGGTCGAATGTCTGATTCGTCTGATAATCAGACTAAAGACGACCTTCTTAAACGTGTTCCAATTGAACC ACCTTTCACCTTGAGTGATTTAAAGAAAGCAATCCCTGCTCATTGCTTTGAACGCTCAGTCATCCGTTCA TCTTACTATGTCGTCCACGATCTCATTGTTGCCTATGTCTTCTATTTTCTTGCCAACACATATATTCCTC TTCTTCCTACTCCTCTAGCTTTCGTAGCGTGGCCAGTTTACTGGTTCTGCCAAGCTAGTATCCTGACTGG CTTATGGGTTATTGGTCATGAATGTGGTCACCATGCCTTTAGTG…
FAD3	omega-3-Desaturase	c7255/f1p0/1291	1.5636	0.0379	0.0797	0.8498	0.0711	0	0.0249	1.5277	0.0365194	0.0828357	0.936181	0.0702884	0	0.0250816	[I]	Lipid transport and metabolism	Biological Process: lipid metabolic process (GO:0006629);; Molecular Function: oxidoreductase activity, acting on paired donors, with oxidation of a pair of donors resulting in the reduction of molecular oxygen to two molecules of water (GO:0016717);; Biological Process: oxidation-reduction process (GO:0055114);;	K10257|0.0|vvi:100243349|hypothetical protein LOC100243349	--	--	Fatty acid desaturase;; Domain of unknown function (DUF3474)	Omega-3 fatty acid desaturase, endoplasmic reticulum GN=FAD3 OS=Brassica napus (Rape) PE=2 SV=1	Omega-3 fatty acid desaturase GN=FAD3 OS=Crepis alpina PE=2 SV=1	omega-3 fatty acid desaturase [Crepis alpina]	Crepis alpina omega-3 fatty acid desaturase (FAD3) mRNA, complete cds																GAGTTGAGAACATCAACAAGCTAGGTTTTCGCCTTCTTTGCTCCCCACCTTTTAGCCTCCCTTTCAATGG CGGTTCAAACTAAAAACCTGCAACAACAAGAGAACCATGAGCCATTTGACCCAAGTGCCCCTCCTCCGTT TAAGGTGGCTGACATTAGAGCTGCTATTCCTAGCCATTGTTGGGTCAAGAATCCATGGAGGTCATTAAGC TATGTTCTAAGGGACATTTTGGTCGTTTCATTATTGGTTTTCATGGCTGTTTATTTCCAAACAAGTTCAT GGGTTTGGCCTATTTACTGGGCTGCACAAGGCACAATGTTTTGGGCAATCTTTGTTCTTGGACATGATTG TGGGCATGGGAGCTTTTCAGACAACCCTAATCTCAATAGCATTG…
		c38067/f1p0/1445	2.9301	9.609	6.6937	15.2833	12.4796	0.8632	0.7061	2.86282	9.25898	6.95706	16.8368	12.3372	0.85742	0.711249	[I]	Lipid transport and metabolism	Biological Process: lipid metabolic process (GO:0006629);; Molecular Function: oxidoreductase activity, acting on paired donors, with oxidation of a pair of donors resulting in the reduction of molecular oxygen to two molecules of water (GO:0016717);; Biological Process: oxidation-reduction process (GO:0055114);;	K10257|0.0|vvi:100243349|hypothetical protein LOC100243349	--	--	Fatty acid desaturase;; Domain of unknown function (DUF3474)	Omega-3 fatty acid desaturase, chloroplastic (Precursor) GN=FAD7 OS=Sesamum indicum (Oriental sesame) PE=2 SV=1	Omega-3 fatty acid desaturase GN=FAD3 OS=Crepis alpina PE=2 SV=1	omega-3 fatty acid desaturase [Crepis alpina]	Crepis alpina omega-3 fatty acid desaturase (FAD3) mRNA, complete cds																GGAGTTGAGAACATCAACAAGCTAGGTTTTCGCCTTCTTTGCTCCCACCTTTTAATTAGCCTCCCTTTCA ATGGCGGTTCAAACTAAAAACCTGCAACAACAAGAGAACCATGAGCCATTTGACCCAAGTGCCCCTCCTC CGTTTAAGGTGGCTGACATTAGAGCTGCTATTCCTAGCCATTGTTGGGTCAAGAATCCATGGAGGTCATT AAGCTATGTTCTAAGGGACATTTTGGTCGTTTCATTATTGGTTTTCATGGCTGTTTATTTCCAAACAAGT TCATGGGTTTGGCCTATTTACTGGGCTGCACAAGGCACAATGTTTTGGGCAATTTTTGTTCTTGGACATG ATTGTGGGCATGGGAGCTTTTCAGACAACCCTAATCTCAATAGC…
		c5502/f1p2/1478	0.0384	1.721	1.0677	2.887	2.3195	0.3822	0.0598	0.0375183	1.65831	1.10971	3.18046	2.29302	0.379641	0.0602361	[I]	Lipid transport and metabolism	Biological Process: lipid metabolic process (GO:0006629);; Molecular Function: oxidoreductase activity, acting on paired donors, with oxidation of a pair of donors resulting in the reduction of molecular oxygen to two molecules of water (GO:0016717);; Biological Process: oxidation-reduction process (GO:0055114);;	K10257|0.0|vvi:100243349|hypothetical protein LOC100243349	--	--	Fatty acid desaturase;; Domain of unknown function (DUF3474)	Omega-3 fatty acid desaturase, chloroplastic (Precursor) GN=FAD7 OS=Sesamum indicum (Oriental sesame) PE=2 SV=1	Omega-3 fatty acid desaturase GN=FAD3 OS=Crepis alpina PE=2 SV=1	omega-3 fatty acid desaturase [Crepis alpina]	Crepis alpina omega-3 fatty acid desaturase (FAD3) mRNA, complete cds																GGAGTTGAGAACATCAACAAGCTAGGTTTTCGCCTTCTTTGCTCCCACCTTTTAATTAGCCTCCCTTTCA ATGGCGGTTCAAACTAAAAACCTGCAACAACAAGAGAACCATGAGCCATTTGACCCAAGTGCCCCTCCTC CGTTTAAGGTGGCTGACATTAGAGCTGCTATTCCTAGCCATTGTTGGGTCAAGAATCCATGGAGGTCATT AAGCTATGTTCTAAGGGACATTTTGGTCGTTTCATTATTGGTTTTCATGGCTGTTTATTTCCAAACAAGT TCATGGGTTTGGCCTGTTTACTGGGCTGCACAAGGCACAATGTTTTGGGCAATTTTTGTTCTTGGACATG ATTGTGGGCATGGGAGCTTTTCAGACAACCCTAATCTCAATAGC…
		c80242/f1p0/1375	6.0215	16.9345	6.6104	6.4232	2.3655	0	0.0434	5.88324	16.3176	6.87048	7.07611	2.3385	0	0.0437165	[I]	Lipid transport and metabolism	Biological Process: lipid metabolic process (GO:0006629);; Molecular Function: oxidoreductase activity, acting on paired donors, with oxidation of a pair of donors resulting in the reduction of molecular oxygen to two molecules of water (GO:0016717);; Biological Process: oxidation-reduction process (GO:0055114);;	K10257|0.0|vvi:100243349|hypothetical protein LOC100243349	--	--	Fatty acid desaturase;; Domain of unknown function (DUF3474)	Omega-3 fatty acid desaturase, endoplasmic reticulum GN=FAD3 OS=Nicotiana tabacum (Common tobacco) PE=2 SV=1	Omega-3 fatty acid desaturase GN=FAD3 OS=Crepis alpina PE=2 SV=1	omega-3 fatty acid desaturase [Crepis alpina]	PREDICTED: Jatropha curcas omega-3 fatty acid desaturase, endoplasmic reticulum-like (LOC105631214), mRNA																AATATAATTATGCACTGCTGATATTGTTAACTTTTTCTTACTATATATCCCCGACACACTTAAGTTTATC GTTTCCTAACATACCCTTGCATGAAAACAGTGCCCTAAAGAAAACCTAAGCAAGGGCGGTGTTTGAATGG CTGTTCCATCGGAAAATGGTAGAAAGCTTCATGGAGGAGAAGATGAAGGAGTGTTTATTGTGAATGGATG TAAGGAAGACGATATGCAATTTGATCCTTCTGCGCCTCCACCATTCAGGGTGGCTGAAATTAGAGCTGCA GTTCCCAAGCATTGTTGGGTCAAGAATCCATGGAGGTCATTGGCATATGTCCTTAGGGATATTATGGTCA TTTTATCTTTGGTTGTCATGGCTGTCTACTTAAAGAACATTACA…
		c72454/f1p0/1394	19.0118	10.6867	7.4299	18.007	14.0012	1.1849	2.2822	18.5753	10.2974	7.72222	19.8374	13.8414	1.17697	2.29884	[I]	Lipid transport and metabolism	Biological Process: lipid metabolic process (GO:0006629);; Molecular Function: oxidoreductase activity, acting on paired donors, with oxidation of a pair of donors resulting in the reduction of molecular oxygen to two molecules of water (GO:0016717);; Biological Process: oxidation-reduction process (GO:0055114);;	K10257|0.0|vvi:100243349|hypothetical protein LOC100243349	--	--	Fatty acid desaturase;; Domain of unknown function (DUF3474)	Omega-3 fatty acid desaturase, endoplasmic reticulum GN=FAD3 OS=Brassica napus (Rape) PE=2 SV=1	Omega-3 fatty acid desaturase GN=FAD3 OS=Crepis alpina PE=2 SV=1	omega-3 fatty acid desaturase [Crepis alpina]	Crepis alpina omega-3 fatty acid desaturase (FAD3) mRNA, complete cds																GGAGTTGAGAACATCAACAAGCTAGGTTTTCGCCTTCTTTGCTCCCACCTTTTAATTAGCCTCCCTTTCA ATGGCGGTTCAAACTAAAAACCTGCAACAACAAGAGAACCATGAGCCATTTGACCCAAGTGCCCCTCCTC CGTTTAAGGTGGCTGACATTAGAGCTGCTATTCCTAGCCATTGTTGGGTCAAGAATCCATGGAGGTCATT AAGCTATGTTCTAAGGGACATTTTGGTCGTTTCATTATTGGTTTTCATGGCTGTTTATTTCCAAACAAGT TCATGGGTTTGGCCTATTTACTGGGCTGCACAAGGCACAATGTTTTGGGCAATTTTTGTTCTTGGACATG ATTGTGGGCATGGGAGCTTTTCAGACAACCCTAATCTCAATAGC…
		c79589/f1p0/1190	11.4907	5.5245	1.9947	2.6929	0.5678	0	0	11.2269	5.32326	2.07318	2.96663	0.561319	0	0	[I]	Lipid transport and metabolism	Biological Process: lipid metabolic process (GO:0006629);; Molecular Function: oxidoreductase activity, acting on paired donors, with oxidation of a pair of donors resulting in the reduction of molecular oxygen to two molecules of water (GO:0016717);; Biological Process: oxidation-reduction process (GO:0055114);;	K10257|0.0|vvi:100243349|hypothetical protein LOC100243349	--	--	Fatty acid desaturase;; Domain of unknown function (DUF3474)	Omega-3 fatty acid desaturase, endoplasmic reticulum GN=FAD3 OS=Nicotiana tabacum (Common tobacco) PE=2 SV=1	Omega-3 fatty acid desaturase GN=FAD3 OS=Crepis alpina PE=2 SV=1	omega-3 fatty acid desaturase [Crepis alpina]	PREDICTED: Jatropha curcas omega-3 fatty acid desaturase, endoplasmic reticulum-like (LOC105631214), mRNA																GTGTGTCTATTGTGAATGGATGTAAGGAAGACGATATGCAATTTGATCCTTCTGCGCCTCCGCCATTCAG GGTGGCTGAAATTAGAGCTGCAGTTCCCAAGCATTGTTGGGTCAAGAATCCATGGAGGTCATTGGCATAT GTCCTTAGGGATATTATGGTCATTTTATCTTTGGTTGTCATGGCTGTCTACTTAAAGAACATTACATGGA GTTTTTGGCCAATTTATTGGGCTGCTCAAGGGACAATGTTTTGGGCTATCTTTGTCCTTGGTCATGATTG TGGTCATGGGAGCTTTTCGAATAGTCACATTCTCAATAACATAGTGGGCCATTGTTTGCATTCGTCAATT CTTGTGCCCTACCATGGCTGGAGAATTAGTCATAGGACTCACCA…
		c97366/f1p0/1259	2.024	2.0726	1.6968	3.6874	4.0658	0.1765	0.4776	1.97753	1.9971	1.76356	4.06222	4.01939	0.175318	0.481083	[I]	Lipid transport and metabolism	Biological Process: lipid metabolic process (GO:0006629);; Molecular Function: oxidoreductase activity, acting on paired donors, with oxidation of a pair of donors resulting in the reduction of molecular oxygen to two molecules of water (GO:0016717);; Biological Process: oxidation-reduction process (GO:0055114);;	K10257|6e-152|vvi:100243349|hypothetical protein LOC100243349	--	--	Domain of unknown function (DUF3474);; Fatty acid desaturase	Omega-3 fatty acid desaturase, chloroplastic (Precursor) GN=FAD7 OS=Sesamum indicum (Oriental sesame) PE=2 SV=1	Omega-3 fatty acid desaturase GN=FAD3 OS=Crepis alpina PE=2 SV=1	omega-3 fatty acid desaturase [Crepis alpina]	Crepis alpina omega-3 fatty acid desaturase (FAD3) mRNA, complete cds																GAGTGAGAACATCAAAAAGCTGGTTTCTCGACGGAGTTGACGACAAAAGGTGAGCCGACAGGGCAATGGC GGTTCAAACTAAAAACCTGCAACAACAAGAGAACCATGAGCCATTTGACCCAAGTGCCCCTCCTCCGTTT AAGGTGGCTGACATTAGAGCTGCTATTCCTAGCCATTGTTGGGTCAAGAATCCATGGAGGTCATTAAGCT ATGTTCTAAGGGACATTTTGGTCGTTTCATTATTGGTTTTCATGGCTGTTTATTTCCAAACAAGTTCATG GGTTTGGCCTATTTACTGGGCTGCACAAGGCACAATGTTTTGGGCAATCTTTGTTCTTGGACATGATTGT GGGCATGGGAGCTTTTCAGACAACCCTAATCTCAATAGCATTGT…
LACS	long-chain acyl-CoA synthetase	c7077/f1p0/2194	92.9635	30.4044	1.2975	1.7966	9.2392	17.5357	22.1001	90.8289	29.2969	1.34855	1.97922	9.13374	17.4183	22.2613	[I]	Lipid transport and metabolism	Biological Process: long-chain fatty acid metabolic process (GO:0001676);; Molecular Function: long-chain fatty acid-CoA ligase activity (GO:0004467);; Cellular Component: endoplasmic reticulum (GO:0005783);; Biological Process: fatty acid biosynthetic process (GO:0006633);; Biological Process: systemic acquired resistance (GO:0009627);; Biological Process: wax biosynthetic process (GO:0010025);;…	K01897|0.0|vvi:100248587|hypothetical protein LOC100248587	[I]	Lipid transport and metabolism	AMP-binding enzyme;; AMP-binding enzyme	Long chain acyl-CoA synthetase 1 GN=T8I13.8 OS=Arabidopsis thaliana (Mouse-ear cress) PE=2 SV=1	Uncharacterized protein GN=PGSC0003DMG400009052 OS=Solanum tuberosum (Potato) PE=4 SV=1	PREDICTED: long chain acyl-CoA synthetase 1 [Sesamum indicum]	PREDICTED: Vitis vinifera long chain acyl-CoA synthetase 1 (LOC100248587), transcript variant X2, mRNA																AACTACAAGCTTTTCAAAAAAGAAGAAGATTGCATTTGCTCTCTTTGATCATCACAATCATCTCAATTCT GAACTAGGAAATATGGATAAGCAGTTTGCAGTGAAAGTTGAAGAAGGTAAAAAAGGTGTTAATGGCGAAC CTTCTATCGGTCCAGTTTATCGTAATCCTCTTGCTAAAGACGGGTTTCCACCTCTTGATTCTGGCTTGAA AACTACATGGGATGTCTTTAGAGCTTCGGTCGAGAAGTATCCTGATAACAGGATGCTCGGGTGGCGTGAG CTTGTCAACGGTGAATGGGGCCCATATATATGGAAAACATACAAGACCGTATACGAGGAAGTTTTGGCTA TTGCTTCGGCGACAAGGGTTTCTGGAATTAAACCTGGATGTAAA…
		c658/f4p0/2359	52.9443	59.243	22.7078	7.4072	2.8274	2.1902	1.7925	51.7286	57.085	23.6012	8.16013	2.79513	2.17553	1.80557	[I]	Lipid transport and metabolism	Biological Process: long-chain fatty acid metabolic process (GO:0001676);; Molecular Function: long-chain fatty acid-CoA ligase activity (GO:0004467);; Biological Process: fatty acid biosynthetic process (GO:0006633);; Cellular Component: chloroplast envelope (GO:0009941);; Cellular Component: membrane (GO:0016020);;	K01897|0.0|vvi:100265978|hypothetical protein LOC100265978	[I]	Lipid transport and metabolism	AMP-binding enzyme	Long chain acyl-CoA synthetase 9, chloroplastic GN=LACS9 OS=Arabidopsis thaliana (Mouse-ear cress) PE=2 SV=1	Long-chain acyl-CoA synthetase 1 GN=LACS1 OS=Helianthus annuus (Common sunflower) PE=2 SV=1	long-chain acyl-CoA synthetase 1 [Helianthus annuus]	Helianthus annuus long-chain acyl-CoA synthetase 1 (LACS1) mRNA, complete cds																ACTTGCACTTTGTTTACTCCGCCCCTTTTATTCACCCCCACCTTATATTTATTCATCTTCTTATTATTCA ACCCCTGCGAGCAGCTCAGTCTTCCAACAAAAAAAAAAAAAAAACCATCGAGTGATGAGTGCGTATATTG TCGGAGTCTTGGCTCCTCTTTTACTCACTCTCGCTCTCCGGAGTAAAAAAGGGAAAAAAAGAGGCTTGCC CGCTGATGTGGGTGGGGAACCAGGGTATGCGATAAGAAACTATCGGTTTACATCTCCTGTCGAAACAGCA TGGGAAGGAATCAAAACGCTTGCAGATCTATTTGAGCAAGCATGCAAACAGCATGGTGACAAGAATTTAC TTGGAACACGTAAAATAATATCTAAAGAGACAGAAGTACATCAA…
		c6564/f1p1/2405	54.9807	33.3517	24.8186	29.8863	13.4927	2.331	4.1675	53.7182	32.1368	25.7951	32.9242	13.3387	2.31539	4.19789	[I]	Lipid transport and metabolism	Biological Process: long-chain fatty acid metabolic process (GO:0001676);; Biological Process: defense response to insect (GO:0002213);; Molecular Function: long-chain fatty acid-CoA ligase activity (GO:0004467);; Cellular Component: endoplasmic reticulum (GO:0005783);; Biological Process: fatty acid biosynthetic process (GO:0006633);; Cellular Component: plasmodesma (GO:0009506);; Biological Pro…	K01897|0.0|pop:POPTR_833082|long-chain-fatty-acid-CoA ligase (EC:6.2.1.3)	[I]	Lipid transport and metabolism	AMP-binding enzyme	Long chain acyl-CoA synthetase 2 GN=F13F21.14 OS=Arabidopsis thaliana (Mouse-ear cress) PE=2 SV=1	Uncharacterized protein GN=PGSC0003DMG400025174 OS=Solanum tuberosum (Potato) PE=4 SV=1	PREDICTED: long chain acyl-CoA synthetase 2 [Nicotiana tomentosiformis]	PREDICTED: Pyrus x bretschneideri long chain acyl-CoA synthetase 2-like (LOC103937588), transcript variant X1, mRNA																GCAAACTTAATTCCCCCTATCTCTCTCTCTCTCTCTCTCTCTCTAGATCTCTCTTGCTGGAAAATAACAT GTCTCTTTACACCGTCAAAGTCGAGGATTCACGGGTTGCCACCGGAGAAAAACCGTCTGCAGGGCCGGTT TATAGGTGCATTTATGCTAAGGATGGCCTCATGGAGTTGCCTCCTGGTTATGAATCTCCTTGGGACTTTT TCAGTGAGTCTGTTAAAAGAAACCCAAAGAATCCTGCCCTTGGTCGTCGTGAAATCATCGATGGAAAGGC TGGTGGTTATACATGGTTATCATATCAAGATGCCTATAACTTTGCTCTCCGCATTGCTTCTGCTATCCGA AGTCGATCTGTGAATCCTGGAGACAAGGTTGGTATTTATGGACC…
		c3502/f1p5/2234	40.5747	34.6929	6.6338	3.912	0.3148	0	0	39.643	33.4292	6.8948	4.30965	0.311207	0	0	[I]	Lipid transport and metabolism	Molecular Function: catalytic activity (GO:0003824);; Biological Process: metabolic process (GO:0008152);;	K01897|0.0|vvi:100265062|hypothetical protein LOC100265062	[I]	Lipid transport and metabolism	AMP-binding enzyme	Long chain acyl-CoA synthetase 4 GN=LACS4 OS=Arabidopsis thaliana (Mouse-ear cress) PE=2 SV=1	Uncharacterized protein GN=PGSC0003DMG402000216 OS=Solanum tuberosum (Potato) PE=4 SV=1	AMP-binding, conserved site-containing protein [Cynara cardunculus var. scolymus]	PREDICTED: Nelumbo nucifera long chain acyl-CoA synthetase 4 (LOC104603996), mRNA																ATATAGACTAACAACACTCTCTTTCTTGTCAACATTAGAAAAACCATACAAACATGGGTATGAAGAGATA TATAGTAGAAATCGAAAAACCAAAAGAAGCGAAGGGGAGTAAGCCATCCGTTGGTCCAGTTTACCGCAAT GTGCTAGTAAAAGATGGATTCCGACCACTCGCTAATGGTGTTCACAGTTGCTGGGATCTTTTCTGTTCAT CCGTGGAGAAATATCCTAACTATCGAATGCTTGGCGAGCGGGAAATTATTAATGGCAAGGCTGGTAAATA TGTGTGGTTAAGTTACAAGGAAGTATATGATACCGTATTGAAGGTTGGAGATTCTATCTGCAGTCGTGGA ATTAACAAAGGGTCACGATGTGGAATATATGGTGTAAACTGCAC…
		c9837/f1p0/1451	35.9625	0.8473	0	0.2508	0.1178	0	0	35.1367	0.816436	0	0.276293	0.116455	0	0	[I]	Lipid transport and metabolism	Molecular Function: catalytic activity (GO:0003824);; Biological Process: metabolic process (GO:0008152);;	K01897|0.0|vvi:100265062|hypothetical protein LOC100265062	[I]	Lipid transport and metabolism	AMP-binding enzyme	Long chain acyl-CoA synthetase 4 GN=LACS4 OS=Arabidopsis thaliana (Mouse-ear cress) PE=2 SV=1	Uncharacterized protein GN=Solyc01g095750.2 OS=Solanum lycopersicum (Tomato) PE=4 SV=1	AMP-binding, conserved site-containing protein [Cynara cardunculus var. scolymus]	Gossypium hirsutum ACS-like protein (ACS2) mRNA, complete cds																GGGTAATACTAACCAATGAAAGCATGCTTTCCATTTTGTCTGCGGTACATCATCACCTAGAGAGCATGAA TGAAGAGTTCCAAGTGAGCGACGTATTTTTTTCTTACCTACCTCTAGCCCATGTATTTGATCGGCTCACT GAGGAATTACTCATTTCTATTGGCGCCTCAATAGGATTTTGGCGTGGGGACATCAAATTATTGATGGATG ATCTCAAAGAGCTAAAGCCAACCGTCTTTTGTGCTGTTCCCCGTGTACTAGACAGAATCTATTCAGGTTT AATAAAGAGGATCTCTTCAGGCGGTTTCCTCAAGTATTCTTTGTTTAACATTGCCTATGCATACAAACTG CATAACATGAGTAGAGGATACAAGCATGAAGAGGCTGCACCAAT…
		c12861/f1p3/1162	18.3429	10.8705	8.7993	9.1243	16.4448	7.9853	14.207	17.9217	10.4745	9.1455	10.0518	16.2571	7.93183	14.3106	[I]	Lipid transport and metabolism	--	K01897|6e-176|rcu:RCOM_0914000|Acyl-CoA synthetase (EC:6.2.1.3)	[I]	Lipid transport and metabolism	AMP-binding enzyme	Long chain acyl-CoA synthetase 6, peroxisomal (Precursor) GN=LACS6 OS=Arabidopsis thaliana (Mouse-ear cress) PE=1 SV=1	Uncharacterized protein GN=PRUPE_ppa002256mg OS=Prunus persica (Peach) PE=4 SV=1	PREDICTED: long chain acyl-CoA synthetase 6, peroxisomal-like [Gossypium raimondii]	Camellia oleifera cultivar Huashuo long-chain acyl-CoA synthetase 1 (LACS1) mRNA, complete cds																TCTAAAGCAGAAATTATTCAACACTGCTTATAATGCAAAGAAACATGCAATATTAAATGGCAAGAATTCA TCTGCAATGTGGGACACTTTGGTCTTCAATAAAATAAAAGGAATGCTTGGAGGACGAGTTCGTTTTATGC TTTCAGCTGCTTCGCCATTGTCTCCTGATGTTTTAGATTTTCTGAAAGTGTGCTTTGGTTGCATTTTTCT AGAAGCTTATGGGATGACTGAAAATTCTTGTGCCATAAGCAATATGGATTGTGGTGACAACCTTTGTGGG CATGTTGGCCCTCCAAGTCCTGCTTGTGAAATTAAGTTAGTAGATGTTCCAGAAATGGACTATACATCAG CAGATAAGCCTCATCCTCGTGGCGAGATTTGTGTAAGAGGGCCA…
		c84482/f1p0/1050	9.3744	5.584	3.2661	4.487	10.1316	4.9854	6.4367	9.15915	5.38059	3.3946	4.9431	10.016	4.95201	6.48364	[I]	Lipid transport and metabolism	Biological Process: long-chain fatty acid metabolic process (GO:0001676);; Biological Process: defense response to insect (GO:0002213);; Molecular Function: long-chain fatty acid-CoA ligase activity (GO:0004467);; Cellular Component: peroxisome (GO:0005777);; Biological Process: fatty acid biosynthetic process (GO:0006633);; Biological Process: fatty acid beta-oxidation (GO:0006635);; Cellular Co…	K01897|1e-151|vvi:100244213|hypothetical protein LOC100244213	[I]	Lipid transport and metabolism	AMP-binding enzyme	Long chain acyl-CoA synthetase 7, peroxisomal GN=LACS7 OS=Arabidopsis thaliana (Mouse-ear cress) PE=1 SV=2	Putative uncharacterized protein GN=VIT_05s0020g03080 OS=Vitis vinifera (Grape) PE=2 SV=1	PREDICTED: long chain acyl-CoA synthetase 6, peroxisomal [Vitis vinifera]	Arachis hypogaea cultivar Fuhua 8 long chain acyl-CoA synthetase 6 (LACS6) mRNA, complete cds																AGGTATAGCATCATCAACAACTGAACTCTGGTTGGCAAAAAAAGAAAGTTTGAGTAATGAATTCAAAAAG CCAAAGCAGGATTCAAGTGATTCAAAAACATTTTCTTCATCAATCTGATGATGATAATGGGAACTCGGTA TTAAGGCCTCATCAAACTGCTGCTGAATTTTTCTTAGAGCAAGGTTACAGTGTTGTTCTTCCTGAAAAAT TGCAGACAGGGAACTGGAATGTTTACAGATCTGCTTTATCACCTTTGAAGCTTGTGAATAGATATCGTGA TCATCCAGAAATAGCTACGTTGCATGATCTCCTTGTGCATGCTGTCGAGACATTCGGGGATAACAAATAT CTAGGAACCCGAGTTGGAGCAGATGGAACAGTTGGGGAGTACAA…
		c7200/f1p0/2384	9.4825	3.419	2.1506	3.3388	1.4411	2.3631	2.0029	9.26477	3.29446	2.23521	3.67818	1.42465	2.34728	2.01751	[I]	Lipid transport and metabolism	Molecular Function: catalytic activity (GO:0003824);; Biological Process: metabolic process (GO:0008152);;	K01897|0.0|vvi:100247941|hypothetical protein LOC100247941	[I]	Lipid transport and metabolism	AMP-binding enzyme	Probable acyl-activating enzyme 16, chloroplastic (Precursor) GN=AAE16 OS=Arabidopsis thaliana (Mouse-ear cress) PE=2 SV=1	Uncharacterized protein GN=PRUPE_ppa001870mg OS=Prunus persica (Peach) PE=4 SV=1	AMP-binding, conserved site-containing protein [Cynara cardunculus var. scolymus]	PREDICTED: Vitis vinifera probable acyl-activating enzyme 16, chloroplastic (LOC100247941), transcript variant X2, mRNA																ACAACACACAGAGTAAAAACAAACAAACAAACAGATGATAATAGTGAACAGAATTCTGTTAAATCCGTTA CTACTCCAACATCCTCCTTTGATAACAACTAACTCCATGTCGTCGATCATGGCTATTAGCTCACCGTCGT TGTATTACCGGAATAATCGGTTATCCGTTCAGTTGCGTTACGTCAACGGTAACGGTAGTAGGAGAAAGTG TAGTAGTAGTAGTCGAGTTTATTGCGAATCTAAGACGGAAGAAAAGCAAGTTCGAAAGTACTCGCCTCTC CTTGACAGTCGGTTGCTGTCAGAGAACAATGTATCCACTGCAGAATTCAAGACAATTCCGGATATTTGGA GGTCCACAGCAGAAAAGTTTGGTGATCGAATTGCATTGGTGGAT…
		c5893/f1p0/2487	7.5012	6.1528	6.3308	7.2583	16.8855	12.563	12.2029	7.32896	5.92867	6.57988	7.99609	16.6928	12.4789	12.2919	[I]	Lipid transport and metabolism	Biological Process: long-chain fatty acid metabolic process (GO:0001676);; Biological Process: defense response to insect (GO:0002213);; Molecular Function: long-chain fatty acid-CoA ligase activity (GO:0004467);; Cellular Component: peroxisome (GO:0005777);; Biological Process: fatty acid biosynthetic process (GO:0006633);; Biological Process: fatty acid beta-oxidation (GO:0006635);; Cellular Co…	K01897|0.0|rcu:RCOM_0914000|Acyl-CoA synthetase (EC:6.2.1.3)	[I]	Lipid transport and metabolism	AMP-binding enzyme	Long chain acyl-CoA synthetase 7, peroxisomal GN=LACS7 OS=Arabidopsis thaliana (Mouse-ear cress) PE=1 SV=2	Uncharacterized protein GN=Solyc01g099100.2 OS=Solanum lycopersicum (Tomato) PE=4 SV=1	AMP-binding, conserved site-containing protein [Cynara cardunculus var. scolymus]	PREDICTED: Vitis vinifera long chain acyl-CoA synthetase 7, peroxisomal-like (LOC100254588), misc_RNA																GGTGACATGCGTGTTTTTTTTACGTACGTGCTGTAATATATCATTTCGACTACCTAAATCCTGAAATTAA AAACCCTTTTTTTTTTTGTTGATCTATTTTTAATGGAAGATTCGAAGAGTTCGATTGTTGCTCGACGTTT AACCGCAATTCAGAGTCATCTTGTTGCGTTAAGTGATGATGATACCAAGTCGGTGATTCAAATGAATGAA ACTGCTGGGGAGTTTTTTCATGATCAGAGATATAGTGTTGTACTCCCAGAAAAATTGAAGTCCGGAAAAT GGAATGTATACAGATCTGCACGTTCTCCATTGAAGCTAGTCACCAGATTTCCTGACCATCCCGAGATTGA AACATTGCATGATAACTTTGTACATGCAGTTGATACATACCCAG…
		c7996/f1p0/2514	2.2989	0.4744	0.6657	0.6206	1.8743	1.1708	1.5557	2.24611	0.457119	0.691892	0.683683	1.85291	1.16296	1.56705	[I]	Lipid transport and metabolism	Biological Process: long-chain fatty acid metabolic process (GO:0001676);; Molecular Function: long-chain fatty acid-CoA ligase activity (GO:0004467);;	K01897|0.0|rcu:RCOM_0914000|Acyl-CoA synthetase (EC:6.2.1.3)	[I]	Lipid transport and metabolism	AMP-binding enzyme;; AMP-binding enzyme	Long chain acyl-CoA synthetase 7, peroxisomal GN=LACS7 OS=Arabidopsis thaliana (Mouse-ear cress) PE=1 SV=2	Uncharacterized protein GN=Solyc01g099100.2 OS=Solanum lycopersicum (Tomato) PE=4 SV=1	PREDICTED: long chain acyl-CoA synthetase 6, peroxisomal-like [Nicotiana tomentosiformis]	PREDICTED: Vitis vinifera long chain acyl-CoA synthetase 7, peroxisomal-like (LOC100254588), misc_RNA																ACATGTGACATGCGTGTTTTTTTTACGTACGTGCTGTAATATATCATTTCGACTACCTAAATCCTGAAAT TAAAAACCCTTTTTTTTGTTGATCTATTTTAATGGAAGATTCGAAGAGTTCGATTGTTGCTCGACGTTTA ACCGCAATTCAGAGTCATCTTGTTGCGTTAAGTGATGATGATACCAAGTCGGTGATTCAAATGAATGAAA CTGCTGGGGAGTTTTTTCATGATCAGAGATATAGTGTTGTACTCCCAGAAAAATTGAAGTCCGGAAAATG GAATGTATACAGATCTGCACGTTCTCCATTGAAGCTAGTCAGCAGATTTCTTGACCATCCCGAGATTGAA ACATTGCATGATAACTTTGTACATGCAGTTGATACATACCCAGA…
		c6724/f1p0/2222	4.7517	0.9465	0.1878	0.2238	0.2106	0.1846	0.1408	4.64259	0.912022	0.195189	0.246549	0.208196	0.183364	0.141827	[I]	Lipid transport and metabolism	Molecular Function: catalytic activity (GO:0003824);; Biological Process: metabolic process (GO:0008152);;	K01897|0.0|vvi:100265062|hypothetical protein LOC100265062	[I]	Lipid transport and metabolism	AMP-binding enzyme	Long chain acyl-CoA synthetase 4 GN=LACS4 OS=Arabidopsis thaliana (Mouse-ear cress) PE=2 SV=1	Uncharacterized protein GN=PGSC0003DMG402000216 OS=Solanum tuberosum (Potato) PE=4 SV=1	AMP-binding, conserved site-containing protein [Cynara cardunculus var. scolymus]	Theobroma cacao AMP-dependent synthetase and ligase family protein isoform 1 (TCM_016459) mRNA, complete cds																ATACATACAATAATTTCATTATAATTTGTAAGAAACCTCGTAACTCTTTTCTTGATCAAACTTTTTTGCT CTCAGTCACAAACACCAAACATGGGTATGTCAAAATATATCGTAGAGATCGAAAAACCAAAAGAAGCCAA GGGTGGTAGACCGTCTGTTGGTCCAGTTTATCGCAATGTGCTAGCAAAAGATGGATTCCGACCACTCGCA GATGGTGTTGATAGTTGCTGGGATGTTTTCCGTTTATCGGTGGAGAAATATCCTGATAATCGGATGCTTG GCGAGCGGGAGATTATTGATGGCAAGGCTGGTAAATATGCCTGGTTAACTTACAAGGAAGTATATGATAC CGTATTGAAGGTTGGAAATTCGATCTGCAGTCGTGGAATTAACA…
		c3863/f1p0/2365	2.8734	5.4814	1.4726	0.8234	0.9197	0.3633	0.4609	2.80742	5.28173	1.53054	0.907097	0.909202	0.360867	0.464261	[I]	Lipid transport and metabolism	Biological Process: long-chain fatty acid metabolic process (GO:0001676);; Biological Process: defense response to insect (GO:0002213);; Molecular Function: long-chain fatty acid-CoA ligase activity (GO:0004467);; Cellular Component: peroxisome (GO:0005777);; Biological Process: fatty acid biosynthetic process (GO:0006633);; Biological Process: fatty acid beta-oxidation (GO:0006635);; Cellular Co…	K01897|0.0|rcu:RCOM_0914000|Acyl-CoA synthetase (EC:6.2.1.3)	[I]	Lipid transport and metabolism	AMP-binding enzyme	Long chain acyl-CoA synthetase 7, peroxisomal GN=LACS7 OS=Arabidopsis thaliana (Mouse-ear cress) PE=1 SV=2	Acyl-CoA synthetase GN=RCOM_0914000 OS=Ricinus communis (Castor bean) PE=2 SV=1	long chain acyl-CoA synthetase 6, peroxisomal [Ricinus communis]	Camellia oleifera cultivar Huashuo long-chain acyl-CoA synthetase 1 (LACS1) mRNA, complete cds																ACTATACTTTAAAAAAAATCAAAATCTCAATGTAAAATCATTAATCATAGGACCTGAATCAAAGAAAACA TACAAATTAAGCTTGATCAATGGATTCAAAAAGTCAACGCAGGATCCAAGTGATCCAAAAACATTTTCTT CATGCACCTGATACCTGTACCTCTGTCCTCAGGCCTCATCAAACTGCTGGTGAATACTTTTTAGAACAAG GTTACAGTGTTGTTCTTCCTGAAAAATTGCAGACAGGAAAATGGAATGTGTACAGATCTGCTTTATCACC TTTGAAGCTTGTGAGTAGATACCGTGATCATCCTGAAATAGCTACCTTACATGATAACTTTGTGCATGCT GTGGAGACGTATGGGGATTACAAATACCTTGGAACACGAGTTGG…
		c81222/f1p0/926	3.0776	4.3182	0.8372	0.3125	0.4005	0.5338	0.4044	3.00693	4.1609	0.870139	0.344265	0.395929	0.530225	0.407349	[I]	Lipid transport and metabolism	Biological Process: long-chain fatty acid metabolic process (GO:0001676);; Molecular Function: long-chain fatty acid-CoA ligase activity (GO:0004467);;	K01897|1e-114|rcu:RCOM_0914000|Acyl-CoA synthetase (EC:6.2.1.3)	[I]	Lipid transport and metabolism	AMP-binding enzyme;; AMP-binding enzyme C-terminal domain	Long chain acyl-CoA synthetase 6, peroxisomal (Precursor) GN=LACS6 OS=Arabidopsis thaliana (Mouse-ear cress) PE=1 SV=1	Uncharacterized protein OS=Hordeum vulgare var. distichum (Two-rowed barley) PE=4 SV=1	PREDICTED: long chain acyl-CoA synthetase 6, peroxisomal-like isoform X1 [Sesamum indicum]	Camellia oleifera cultivar Huashuo long-chain acyl-CoA synthetase 1 (LACS1) mRNA, complete cds																CGGCATTTGAAATTGACAACTATGGTTTTGTGCTTTTAGCTGTGACAATTCTCTGTGATTTGATTTTATG TCTTTTGCTTCTGTTTCAGAAATTAAATTAGTAGATGTTCCAGAAATGGACTATACATCATCAGATCAGC CTCATCCACGTGGCGAGATTTGTATAAGAGGGCCTACTGTCTTCCAGGGCTACTATAAAGATGAAGTGCA GACGAGAGAAATCATTGATGAAGACGGGTGGCTTCATACAGGGGATATCGGGTTATGGCTACCTGAAGGT CGCTTAAAGATAATTGATAGGAAGAAGAATATTTTCAAATTATCACAAGGAGAATATGTTGCCGCTGAGA AAATTGAGAATGTGTATGTCAACTCCAAGTTTGTTGCTCAGTGC…
		c8498/f1p0/2428	5.8764	4.762	1.94	0.4443	0.1618	0.1265	0.2564	5.74147	4.58854	2.01633	0.489462	0.159953	0.125653	0.25827	[I]	Lipid transport and metabolism	Biological Process: long-chain fatty acid metabolic process (GO:0001676);; Molecular Function: long-chain fatty acid-CoA ligase activity (GO:0004467);; Biological Process: fatty acid biosynthetic process (GO:0006633);; Cellular Component: chloroplast envelope (GO:0009941);; Cellular Component: membrane (GO:0016020);;	K01897|0.0|vvi:100265978|hypothetical protein LOC100265978	[I]	Lipid transport and metabolism	AMP-binding enzyme;; AMP-binding enzyme	Long chain acyl-CoA synthetase 9, chloroplastic GN=LACS9 OS=Arabidopsis thaliana (Mouse-ear cress) PE=2 SV=1	Long-chain acyl-CoA synthetase 1 GN=LACS1 OS=Helianthus annuus (Common sunflower) PE=2 SV=1	long-chain acyl-CoA synthetase 1 [Helianthus annuus]	Helianthus annuus long-chain acyl-CoA synthetase 1 (LACS1) mRNA, complete cds																GTCGAGCAGCTCAGTCTTCCAACAAAAAAAAAAAACGATCGAGTGATGAGTGCGTATATTGTCGGAGTCT TGGCTCCTCTTTTACTCACTCTCGCTCTCCGGAGTAAAAAAAGGGAAAAAAAGAGGCTTGCCCGCTGATG TGGGTGGGGAACCAGGGTATGCGATAAGAAACTATCGGTTTACATCTCCTGTCGAAACAGCATGGGAAGG AATCAAAACGCTTGCAGATCTATTTGAGCAAGCATGCAAACAGCATGGTGACAAGAATTTACTTGGAACA CGTAAAATAATATCTAAAGAGACAGAAGTACATCAAGATGGGAGGTCATTTGAAAAGCTTCATTTAGGTG AGTATGAGTGGAAGAACTATGGTCAAGTGTTTCAAGTTGTGTGT…
		c8246/f1p0/2459	2.5046	2.58	2.796	3.4367	6.4211	4.1993	3.5706	2.44709	2.48602	2.90601	3.78603	6.34781	4.17118	3.59664	[I]	Lipid transport and metabolism	Biological Process: long-chain fatty acid metabolic process (GO:0001676);; Molecular Function: long-chain fatty acid-CoA ligase activity (GO:0004467);; Biological Process: response to stress (GO:0006950);; Biological Process: single-organism cellular process (GO:0044763);;	K01897|0.0|rcu:RCOM_0914000|Acyl-CoA synthetase (EC:6.2.1.3)	[I]	Lipid transport and metabolism	AMP-binding enzyme	Long chain acyl-CoA synthetase 7, peroxisomal GN=LACS7 OS=Arabidopsis thaliana (Mouse-ear cress) PE=1 SV=2	Acyl-CoA synthetase GN=RCOM_0914000 OS=Ricinus communis (Castor bean) PE=2 SV=1	PREDICTED: long chain acyl-CoA synthetase 7, peroxisomal [Beta vulgaris subsp. vulgaris]	PREDICTED: Vitis vinifera long chain acyl-CoA synthetase 7, peroxisomal-like (LOC100254588), misc_RNA																ATGTGACATGCGTGTTTTTTTTACGTACGTGCTGTAATATATCATTTCGACTACCTAAATCCTGAAATTA AAAACCCTTTTTTTTGTTGATCTATTTTAATGGAAGATTCGAAGAGTTCGATTGGTGCTCGACGTTTAAC CGCAATTCAGAGTCATCTTGTTGCGTTAAGTGATGATGATACCAAGTCGGTGATTCAAATGAATGAAACT GCTGGGGAGTTTTTTTCATGATCAGAGATATAGTGTTGTACTCCCAGAAAAATTGAAGTCCGGAAAATGG AATGTATACAGATCTGCACGATCTCCATTGAAGCTAGTCACCAGATTTCCTGACCATCCCGAGATTGAAA CATTGCATGACAACTTTGTACATGCAGTTGATACATACCCAGAT…
LPCAT	lysophosphatidylcholine acyltransferase	c220482/f3p4/907	13.234	50.7349	38.4263	16.8591	22.0611	19.361	25.4428	12.9301	48.8868	39.9382	18.5728	21.8093	19.2313	25.6283	[S]	Function unknown	Cellular Component: integral component of membrane (GO:0016021);;	K13519|4e-69|pop:POPTR_799918|membrane bound O-acyl transferase (MBOAT) family protein	[S]	Function unknown	MBOAT, membrane-bound O-acyltransferase family	--	Uncharacterized protein OS=Lotus japonicus (Lotus corniculatus var. japonicus) PE=2 SV=1	Membrane bound O-acyl transferase, MBOAT [Cynara cardunculus var. scolymus]	Helianthus annuus putative lysophosphatidylcholine acyltransferase 2 (PCAT2) mRNA, complete cds																CTGCCTAGGCCGAGTTTTACAACACTGATTATGGGTATCACATGCATGCTCAGCTAGTTTTTCTAATACTTGTATGTTATCAGATGTTTATGACAGACTTGTCCAAAAGGGAAAGAAGCCTGGGTTTTTCCAATTGCTAGCAACACAGACTGTTAGTGCTGTCTGGCATGGATTATACCCTGGGTACATGATATTCTTTGTTCAATCTGCTTTGATGATTGCTGGATCAAGAGCTATTTACAGATGGCAGCAATCGGTTCCCCCCAAAATGGCGATAGTTAAGAAGTTGTTTATGCTCGCTAACTTTGCTTACACGCTTCTTGTTCTAAACTACTCATGCGTTGGTTTTATGGTATTGAGCTTACACGAGACACTGGCTGCGTACGGGAGCGTATACTA…
PLA2	Phospholipase A2	c12303/f8p4/673	225.067	245.923	43.6527	25.5052	4.22856	1.29743	81.0405	219.899	236.964	45.3702	28.0977	4.18029	1.28874	81.6315	--	--	Biological Process: lipid metabolic process (GO:0006629);; Cellular Component: intracellular membrane-bounded organelle (GO:0043231);; Cellular Component: cytoplasmic part (GO:0044444);;	K01047|5e-60|vvi:100243777|hypothetical protein LOC100243777	--	--	--	Phospholipase A2-alpha (Precursor) GN=PLA2-ALPHA OS=Arabidopsis thaliana (Mouse-ear cress) PE=1 SV=1	Putative uncharacterized protein GN=VIT_11s0103g00190 OS=Vitis vinifera (Grape) PE=3 SV=1	Phospholipase A2, active site-containing protein [Cynara cardunculus var. scolymus]	--																TTTCAGTTCTATTTTCTTCGATGGCATCAGCTTTTTATTTTCTTATCTTGGTTTCTATTTTTACACTTAA TTATTTTGCTATTTCCCTTTTTGCTCTTAAAGTTCATGTTGGTGGTAACACTGGCCTAGCTTTGGCTAAG GAGTGTAGCAATAAATGTGAATCCTCCTTCTGTAAAGTGCCACCATTGTTGAGATATGGAAAATATTGTG GCATATTATACAGTGGATGCCCTGGAGAGAAGCCCTGTGATGAACTTGATGCATGTTGTATGAAACATGA TGCTTGCATTTCAGCCAACAACAACAACTACTTGAGTGAGGTTTGCAACCAAGGACTGTTGTCATGTGTG CAAAGGTTCAAGAAAGCAGGAAGCAAGACATTTAAAGGCAATAC…
		c13539/f1p4/496	69.6011	98.1598	19.7134	8.0136	1.76296	0.589644	29.3454	68.0029	94.5841	20.489	8.82817	1.74284	0.585696	29.5594	--	--	Biological Process: lipid metabolic process (GO:0006629);; Cellular Component: intracellular membrane-bounded organelle (GO:0043231);; Cellular Component: cytoplasmic part (GO:0044444);;	K01047|2e-14|vvi:100243777|hypothetical protein LOC100243777	--	--	--	Phospholipase A2 homolog 3 (Precursor) OS=Oryza sativa subsp. japonica (Rice) PE=1 SV=1	Putative uncharacterized protein GN=VIT_11s0103g00190 OS=Vitis vinifera (Grape) PE=3 SV=1	Phospholipase A2, active site-containing protein [Cynara cardunculus var. scolymus]	--																AGTGAGGTTTGCAACCAAGGACTGTTGTCATGTGTGCAAAGGTTCAAGAAAGCAGGAAGCAAGACATTTA AAGGCAATACATGTGATGCTAATGATGTCACAAACACAATAACTCTTGTTATGGATGCTGCAGTTCTTGC TGGTAGATATATTCATAAACCATCAAATTGATCGCTATATCCTAGCTGGTGTCACCAAGCATGGAGATGA TTTGAGGTGGCATAAGGATTATGGTCACGTTGCGGATGATGTGGAATGGACGGGTCTGACAAAAGTTCAT TATTCTTTAAAAACTTTAATCTAGTGCATTTGATATGGAATTTGTAATATGATAGAAATGATGACAACCA ATTAAAGTTTTCATTTCATGATTAGCGGTACCGGAAGATCTATA…
GPAT	glycerol-3-phosphate acyltransferase	c96113/f1p0/1762	3.3286	1.0177	0.4534	0.5221	0.0328	0.1186	0.1256	3.25217	0.980629	0.471239	0.575171	0.0324256	0.117806	0.126516	--	--	Molecular Function: 1-acylglycerol-3-phosphate O-acyltransferase activity (GO:0003841);; Molecular Function: glycerol-3-phosphate O-acyltransferase activity (GO:0004366);; Cellular Component: endoplasmic reticulum (GO:0005783);; Biological Process: cutin biosynthetic process (GO:0010143);;	K13508|0.0|pop:POPTR_834747|hypothetical protein	--	--	haloacid dehalogenase-like hydrolase;; Acyltransferase	Probable glycerol-3-phosphate acyltransferase 8 GN=F5I10.4/F5I10.5 OS=Arabidopsis thaliana (Mouse-ear cress) PE=2 SV=1	Phospholipid/glycerol acyltransferase GN=GPAT2 OS=Helianthus annuus (Common sunflower) PE=2 SV=1	Phospholipid/glycerol acyltransferase [Cynara cardunculus var. scolymus]	Helianthus annuus phospholipid/glycerol acyltransferase (GPAT1) mRNA, complete cds																ACCTTACATACATCTCACAAAAACACTTAAACCATTCTTAAAAAAATGTCGTTGCCAAAACCCGAACACA ACACAAACACCTTCCCACCAATCTCAAAATGCGAATTCTCAACCATCAAAAATCGCTCTATCGCGGCAGA CCTCGATGGCACCCTTCTCAAACAATCCTCGGCTTTTCCATACTACATGCTAGTAGCTATCGAAGCCGGG AGTCTCCTCCGGGGTCTTATTTTGCTACTTTCATTCCCGATAGTCGCATTCACGTACATATTAGTATCCG AAGCTCTAGCTATTAAGATTCTCATATACATATCTTTTGCTGGACTTAAAGTTCGGGACATTGAGTTGGC TTCACGTGCAGTGTTGCCTAGGTTTTATGCATCCGATGTTAGGA…
		c94091/f1p0/1921	29.3697	63.7471	28.842	15.7198	4.6571	0.6326	0.9998	28.6953	61.425	29.9768	17.3177	4.60394	0.628364	1.00709	--	--	Molecular Function: 1-acylglycerol-3-phosphate O-acyltransferase activity (GO:0003841);; Molecular Function: glycerol-3-phosphate O-acyltransferase activity (GO:0004366);; Cellular Component: endoplasmic reticulum (GO:0005783);; Biological Process: cutin biosynthetic process (GO:0010143);;	K13508|0.0|pop:POPTR_834747|hypothetical protein	--	--	haloacid dehalogenase-like hydrolase;; Acyltransferase	Glycerol-3-phosphate 2-O-acyltransferase 4 GN=GPAT4 OS=Arabidopsis thaliana (Mouse-ear cress) PE=1 SV=1	Phospholipid/glycerol acyltransferase GN=GPAT2 OS=Helianthus annuus (Common sunflower) PE=2 SV=1	phospholipid/glycerol acyltransferase [Helianthus annuus]	Helianthus annuus phospholipid/glycerol acyltransferase (GPAT2) mRNA, complete cds																ACTCACATTTTCTCCCAAACACAATCCTAGCTAGTAGAGCAAAAAAAAAAAAAAAAAAAATGTCGTTACC AAAACCAGAACTCCCCGACAAAACATTCCCCCCGATATCAAAATGCAACATCTCATCCATAAGCCACAAG TCCGTAGCCGCGGACCTAGACGGAACTCTGCTAAAACACAGTTCCGCCTTTCCGTACTACATGCTAGTAG CAATAGAGGCCGGGAGTCTGCTCCGTGGCCTTGTACTGCTACTAGCATTTCCCCTCATTGCTATAGCTTA TATTTTTGTTTCCGAGGCCTTAGCTATAAAAATGCTTATTTTCATATCGTTCTCGGGTCTTAAAGTTAAG GACATTGAGTTAGCCTCACGTGCGGTTTTACCTAGGTTTTATGC…
		c69780/f2p0/1796	25.5889	29.7218	13.1093	9.7868	4.0233	0.411	0.7274	25.0013	28.6391	13.6251	10.7816	3.97738	0.408248	0.732705	--	--	Molecular Function: 1-acylglycerol-3-phosphate O-acyltransferase activity (GO:0003841);; Molecular Function: glycerol-3-phosphate O-acyltransferase activity (GO:0004366);; Cellular Component: endoplasmic reticulum (GO:0005783);; Biological Process: cutin biosynthetic process (GO:0010143);;	K13508|0.0|pop:POPTR_834747|hypothetical protein	--	--	haloacid dehalogenase-like hydrolase;; Acyltransferase	Glycerol-3-phosphate 2-O-acyltransferase 4 GN=GPAT4 OS=Arabidopsis thaliana (Mouse-ear cress) PE=1 SV=1	Phospholipid/glycerol acyltransferase GN=GPAT2 OS=Helianthus annuus (Common sunflower) PE=2 SV=1	phospholipid/glycerol acyltransferase [Helianthus annuus]	Helianthus annuus phospholipid/glycerol acyltransferase (GPAT2) mRNA, complete cds																ACTCACATTTTCTCCCAAACACAATCCTAGCTAGTAGAGCAAAAAAAATGTCGTTACCAAAACCAGAACT CCCCGACAAAACATTCCCCCCGATATCAAAATGCAACATCTCATCCATAAGCCACAAGTCCGTAGCCGCG GACCTAGACGGAACTCTGCTAAAACACAGTTCCGCCTTTCCGTACTACATGCTAGTAGCAATAGAGGCCG GGAGTCTGCTCCGCGGCCTTGTACTGCTACTAGCATTTCCCCTCATTGCTATAGCTTATATTTTTGTTTC CGAGGCCTTAGCTATAAAAATGCTTATTTTCATATCGTTCTCGGGTCTTAAAGTTAAGGACATTGAGTTA GCCTCACGTGCGGTTTTACCTAGGTTTTATGCAGCCGATGTTAG…
		c33889/f2p6/659	35.3803	46.5099	28.2435	13.9811	2.4598	0.7914	0.6615	34.5679	44.8157	29.3547	15.4023	2.43172	0.7861	0.666324	--	--	Biological Process: metabolic process (GO:0008152);; Molecular Function: transferase activity, transferring acyl groups (GO:0016746);;	K13508|5e-57|vvi:100243093|hypothetical protein LOC100243093	--	--	--	Glycerol-3-phosphate 2-O-acyltransferase 4 GN=GPAT4 OS=Arabidopsis thaliana (Mouse-ear cress) PE=1 SV=1	Phospholipid/glycerol acyltransferase GN=GPAT2 OS=Helianthus annuus (Common sunflower) PE=2 SV=1	phospholipid/glycerol acyltransferase [Helianthus annuus]	--																ATTGTTCCCGTGGCCATGAACCTTAAGCAAAACATGTTTCATGGGACAACTGTTCGTGGTGTTAAGTTTT GGGATCCTTATTTCTATTTCATGAACCCAAGGCCTACGTACGAGATCACATTTCTCGAGCGTTTACCTAA GGAAATGACGGTCAAGGGTGGCGGAAAGTCATCATTTGAAGTGGCGAACCATGTCCAAAAAGTGTTGGCT GGTGTTCTAGGATTTGAATGCACCAACTTGACTAGGAAAGACAAGTATTTGTTGCTTGGTGGGAATGATG GTAAAGTGGAGTCAATGTATGGCAAGAAGTGAATACAATCCAATCCAATCTAGTAGATTAAAATTACTGG TTGTTGGTTGGTGGTCGTTAATGGTTGTTGATGGTGGTTATTGA…
		c2464/f6p1/1659	29.0096	2.7674	4.2267	3.7269	3.4919	0.5635	0.6944	28.3435	2.66659	4.393	4.10573	3.45204	0.559726	0.699464	--	--	Molecular Function: glycerol-3-phosphate O-acyltransferase activity (GO:0004366);; Biological Process: phosphatidylglycerol biosynthetic process (GO:0006655);; Biological Process: flower development (GO:0009908);; Biological Process: cutin biosynthetic process (GO:0010143);; Biological Process: dephosphorylation (GO:0016311);; Molecular Function: phosphatase activity (GO:0016791);; Molecular Func…	K13508|0.0|vvi:100264832|hypothetical protein LOC100264832	--	--	haloacid dehalogenase-like hydrolase;; Acyltransferase	Glycerol-3-phosphate 2-O-acyltransferase 6 GN=GPAT6 OS=Arabidopsis thaliana (Mouse-ear cress) PE=1 SV=1	Phospholipid/glycerol acyltransferase GN=GPAT4 OS=Helianthus annuus (Common sunflower) PE=2 SV=1	phospholipid/glycerol acyltransferase [Helianthus annuus]	Populus trichocarpa phospholipid/glycerol acyltransferase family protein (POPTR_0006s09900g) mRNA, complete cds																ATAATCTAACAATGTCTCCTCATCTCGATTTTGCACTGCTTTCAGAATGCAGTACAAAATCGAGATCCAA CCAGACGGTTGCATCTGGCCTAGATGGAACATTACTGGTTTCTCACAATCCATTCCCTTACTATTTCCTT TTAGCCCTTGAGGCAGGAAGCATTTTTCGAGCTTTGATTCTACTACTCGCATTCCCTATTATTTACACCA TTTCGATATTTTCTGAATCAACTGCCACTCGTATCTATGTTTTTATCTCATTTGTTGGGCTAAGAATTCG CGATATAGAGCTTGTTTCTAGCTCGGTTTTACCAAGATTTTATGTAGAAGATGTTCGACCCGACACATGG AAGGTGTTTAACTCATTTGGGAGAAGGTATGTGGTGACATCAAG…
		c39855/f1p18/1715	11.9132	12.1524	4.7308	5.1075	1.6812	0.8076	0.8362	11.6397	11.7097	4.91693	5.62667	1.66201	0.802192	0.842298	--	--	Molecular Function: 1-acylglycerol-3-phosphate O-acyltransferase activity (GO:0003841);; Molecular Function: glycerol-3-phosphate O-acyltransferase activity (GO:0004366);; Cellular Component: endoplasmic reticulum (GO:0005783);; Biological Process: cutin biosynthetic process (GO:0010143);;	K13508|0.0|pop:POPTR_834747|hypothetical protein	--	--	haloacid dehalogenase-like hydrolase;; Acyltransferase	Glycerol-3-phosphate 2-O-acyltransferase 4 GN=GPAT4 OS=Arabidopsis thaliana (Mouse-ear cress) PE=1 SV=1	Phospholipid/glycerol acyltransferase GN=GPAT2 OS=Helianthus annuus (Common sunflower) PE=2 SV=1	Phospholipid/glycerol acyltransferase [Cynara cardunculus var. scolymus]	Helianthus annuus phospholipid/glycerol acyltransferase (GPAT1) mRNA, complete cds																ACCCCACCACATTAAAAACCTAAACCTCAACACTTCACACTTCACCTTACATACATCTCACAAAAACACT TAAACCATTCTTAAAAAAATGTCGTTGCCAAAACCCGAACACAACACAAACACCTTCCCACCAATCTCAA AATGCGAATTCTCAACCATCAAACATCGCTCTATCGCGGCAGACCTCGATGGCACCCTTCTCAAACAATC CTCGGCTTTTCCATACTACATGCTAGTAGCTATCGAAGCCGGGAGTCTCTTCCGTGGCCTTATTTTGCTA CTTTCATTCCCTGTAGTCGCATTCGCGTACATACTAATATCCGAAGCTCTAGCTATTAAAATTCTCATAT ACATATCTTTTGCTGGACTTAAAGTTCGGGACATTGAGTTGGCT…
		c23310/f2p0/1698	36.3478	39.9914	20.1513	20.5893	3.7796	1.3722	2.0973	35.5132	38.5346	20.9441	22.6822	3.73646	1.36301	2.11259	--	--	Molecular Function: 1-acylglycerol-3-phosphate O-acyltransferase activity (GO:0003841);; Molecular Function: glycerol-3-phosphate O-acyltransferase activity (GO:0004366);; Cellular Component: endoplasmic reticulum (GO:0005783);; Biological Process: cutin biosynthetic process (GO:0010143);;	K13508|0.0|pop:POPTR_834747|hypothetical protein	--	--	haloacid dehalogenase-like hydrolase;; Acyltransferase	Probable glycerol-3-phosphate acyltransferase 8 GN=F5I10.4/F5I10.5 OS=Arabidopsis thaliana (Mouse-ear cress) PE=2 SV=1	Phospholipid/glycerol acyltransferase GN=GPAT2 OS=Helianthus annuus (Common sunflower) PE=2 SV=1	Phospholipid/glycerol acyltransferase [Cynara cardunculus var. scolymus]	Helianthus annuus phospholipid/glycerol acyltransferase (GPAT1) mRNA, complete cds																ACACTTAAACCATTCTTAAAAAAATGTCGTTGCCAAAACCCGAACACAACACAAACACCTTCCCACCAAT CTCAAAATGCGAATTCTCAACCATCAAACATCGCTCTATCGCGGCAGACCTCGATGGCACCCTACTCAAA CAATCCTCGGCTTTTCCATACTACATGCTAGTAGCTATCGAAGCCGGGAGTCTCCTCCGGGGTCTTATTT TGCTACTTTCATTCCCGATAGTCGCATTCACGTACATATTAGTATCCGAAGCTCTAGCTATTAAGATTCT CATATACATATCTTTTGCTGGACTTAAAGTTCGAGACATTGAGTTGGCTTCACGTGCAGTGTTGCCGAGG TTTTATGCATCCGATGTGAGGAGTGATAGCTTTGAAGTTTTTGA…
		c158769/f1p1/921	17.2867	12.8624	10.2911	12.2503	27.4458	31.2738	44.9143	16.8898	12.3939	10.696	13.4955	27.1325	31.0644	45.2418	--	--	Molecular Function: glycerol-3-phosphate O-acyltransferase activity (GO:0004366);; Cellular Component: chloroplast stroma (GO:0009570);; Biological Process: CDP-diacylglycerol biosynthetic process (GO:0016024);;	K00630|4e-96|ath:AT1G32200|ATS1	--	--	Acyltransferase	Glycerol-3-phosphate acyltransferase, chloroplastic (Precursor) OS=Carthamus tinctorius (Safflower) PE=2 SV=1	Chloroplast glycerol-3-phosphate acyltransferase GN=PLSB OS=Helianthus annuus (Common sunflower) PE=2 SV=1	chloroplast glycerol-3-phosphate acyltransferase [Helianthus annuus]	Helianthus annuus chloroplast glycerol-3-phosphate acyltransferase (PLSB) mRNA, complete cds; nuclear gene for chloroplast product																GAATCTGTTGTGCGTATATTCGAAGAAACATATGAATGATGTTCCTGAGCTTGCTGATATGAAAAGGAGA GCAAATACAAGAAGTTTAAAAGAGATGGCTTTGCTTTTGAGGGGTGGGTCAAAAATAATATGGATTGCAC CAAGTGGTGGCAGGGACAGGCCGGATCCGATCACAAACCAATGGTTTCCGGCACGATTTGATGCCACTTC ACTGGACAACATGAGAAGGCTCGTGGACCATGCAGGTGTGGTGGGTCATATATATCCTTTAGCCATATTG TGCCATGACATTATGCCCCCTCCTCCTCAGGTTGAGAAAGATATTGGAGAGAAAAGGTTGATCGGTTATC ATGGCACTGGAATATCAGTGGCGCCTGAAATTAACTTCCAGGAA…
		c40967/f1p0/1640	1.8558	0.4339	0.7704	1.1507	6.4127	6.412	10.4787	1.81319	0.418094	0.800711	1.26767	6.3395	6.36906	10.5551	--	--	--	--	--	--	haloacid dehalogenase-like hydrolase;; Acyltransferase	Glycerol-3-phosphate 2-O-acyltransferase 6 GN=GPAT6 OS=Arabidopsis thaliana (Mouse-ear cress) PE=1 SV=1	Uncharacterized protein GN=PGSC0003DMG400040955 OS=Solanum tuberosum (Potato) PE=4 SV=1	HAD-like domain-containing protein [Cynara cardunculus var. scolymus]	Populus trichocarpa hypothetical protein (POPTR_0016s06390g) mRNA, complete cds																AAAGACACAATGGCCGGTTATCAAAAAAAGAATCCCGATCATTCGTATCAATTCCCGGCCGTCGAAAAAT GCAAAACATATGGCCGGGAAAACCAAACAGTCGTCACTGACCTAGACGGAACTTTACTACGAGGGCGCAG TTCATTTCCTTATTTCGCCCTCGTAGCGTTTGAAGTTGGTGGAGTCTTTAGACTCCTCTTCTTACTTCTA GCTTCCCCGATTGCGGGAATTCTATACTATTGCATCTCTGAATCTGCTGGAATCCGTGTTTTAATATTCG CCACCTTTGCAGGAATGAAAGTTACAGATATAGAATCTGTTTCACGTGCAGTCTTGCCAAAGTTTTACTC GAGTGACCTTCATCCTGAGGCCTGGCGTGTGTTTTCGGCGTGTG…
		c20407/f1p0/1063	0.8213	2.3995	1.2572	1.231	0.3985	0.2061	0.2746	0.802442	2.31209	1.30666	1.35613	0.393951	0.20472	0.276603	--	--	Biological Process: metabolic process (GO:0008152);; Molecular Function: transferase activity, transferring acyl groups (GO:0016746);;	K13508|6e-99|pop:POPTR_834747|hypothetical protein	--	--	haloacid dehalogenase-like hydrolase	Glycerol-3-phosphate 2-O-acyltransferase 4 GN=GPAT4 OS=Arabidopsis thaliana (Mouse-ear cress) PE=1 SV=1	Phospholipid/glycerol acyltransferase GN=GPAT1 OS=Helianthus annuus (Common sunflower) PE=2 SV=1	phospholipid/glycerol acyltransferase [Helianthus annuus]	--																ACACATAAAACCTGAACCACATTTCTCATTCTCTCTCTCTTCCTGACAGAGATTTCTATTGCTAGAAAGA AAAAAAATGTCCCGAACTGAGCCAAAGCCCATCACAAAAACCTTCCCTCCAATCTCCCAATACAACCCAT TCACCACAAACCATACTTCAGTCGCCGCAGACCTCGACGGAACACTACTTAGATCAAACCTTTCGTTCCT ATACTACATCCTTCTGGCGATAGAAGCAGGCAGCCTTATTCGCGGCCTAATACTCATTTTCTCCATCCCA TTAATCACACTCACCTCCATATTCATATCAGAACAGCTTGCAGCTAAGATACTAATCTTCATAACATACT CTCAGCTCAAAATGTCCAATATAGAACATGTCTCACGTACCATA…
		c93091/f1p0/1896	0.424	0.2705	0.4746	1.3107	1.1148	1.3975	2.2513	0.414264	0.260647	0.493273	1.44393	1.10208	1.38814	2.26772	--	--	--	K13508|0.0|vvi:100264200|hypothetical protein LOC100264200	--	--	Acyltransferase	Probable glycerol-3-phosphate acyltransferase 3 GN=GPAT3 OS=Arabidopsis thaliana (Mouse-ear cress) PE=2 SV=1	Putative uncharacterized protein GN=VIT_07s0005g01760 OS=Vitis vinifera (Grape) PE=4 SV=1	Phospholipid/glycerol acyltransferase [Cynara cardunculus var. scolymus]	--																AACTTTGCACATTCTAAAAAAATGGTATCAAGGCTTTACCTTACACTTTAAAACTTGTTTTCTTTATATC ACGTCTTCTTGTTAAACTTCATAAAACTCGCACAAAAGCACTCAAACGAACTATAAGCAACACTCATGGC TCTCATTTCAAATCACAAACCCTAATTTCTTCGGTTCAAACGTCCGATATTTCACAAAAGACGCTAGTCT TTGATGTGGAGGGGACCCTTTTGAGATCGTCGTCGGTTTTTCCTTATTTCATGTTGGTTGCATTTGAAGC CGGAAGCTTGATACGGGCTTTTGTACTTTTCCTTCTATCACCTCTTCTTTTCTTGGTTGATGATGAGTTG GCCATCAAGATAATGGTTATGGTTTGCTTTTTTGGTATCAAGAA…
		c98048/f1p0/1470	1.5061	3.2611	0.7713	0.279	0.0261	0	0.0453	1.47152	3.14231	0.801646	0.30736	0.0258021	0	0.0456304	[I]	Lipid transport and metabolism	Molecular Function: glycerol-3-phosphate O-acyltransferase activity (GO:0004366);; Cellular Component: endoplasmic reticulum (GO:0005783);; Cellular Component: plasma membrane (GO:0005886);; Biological Process: postreplication repair (GO:0006301);; Biological Process: diacylglycerol biosynthetic process (GO:0006651);; Biological Process: phosphatidylglycerol biosynthetic process (GO:0006655);; Bi…	K13506|0.0|vvi:100243463|hypothetical protein LOC100243463	[I]	Lipid transport and metabolism	Acyltransferase	Lysophospholipid acyltransferase LPEAT1 GN=LPEAT1 OS=Arabidopsis thaliana (Mouse-ear cress) PE=1 SV=1	Phospholipid/glycerol acyltransferase GN=ER-GPAT1 OS=Helianthus annuus (Common sunflower) PE=2 SV=1	Phospholipid/glycerol acyltransferase [Cynara cardunculus var. scolymus]	Helianthus annuus phospholipid/glycerol acyltransferase (ER-GPAT2) mRNA, complete cds																GAAAGCCAAAATTATATTGAAAAAAAAAAAAAGCCTGATGAACAACTATGGTGGTAACATAATTTCAAAC CAACAACAGTAACACTCACTCGCTCACCACCTTGCAACCATCGCCCTCTATCACCTGTTTCCACAAGGTC TAATCGCGCTGTAAAGTAACCAACTTTCTTTGTGTCTTTAAAGTGGCGGGAAATATGAGCAAGTTAAACG CATCAATTTTGGATTTAGACTTAGATCGACCCAACATTGAAGATTACCTTCCTACTGATTCCATTCAAGA ACCTCTTGGCAAGCTTCGATTGCATGATTTACTGGACATTTCACCCACTCTGACAGAGGCAGTTGGTGCA ATTGTTGATGATTCTTTCACACGGTGTTTCAAGTCGAATCCCCC…
		c35993/f1p11/1361	2.0011	7.6521	28.7577	35.684	5.1873	1.8045	2.7615	1.95515	7.37336	29.8892	39.3112	5.12809	1.79242	2.78164	[I]	Lipid transport and metabolism	Molecular Function: glycerol-3-phosphate O-acyltransferase activity (GO:0004366);; Cellular Component: endoplasmic reticulum (GO:0005783);; Cellular Component: plasma membrane (GO:0005886);; Biological Process: postreplication repair (GO:0006301);; Biological Process: diacylglycerol biosynthetic process (GO:0006651);; Biological Process: phosphatidylglycerol biosynthetic process (GO:0006655);; Bi…	K13506|0.0|vvi:100243463|hypothetical protein LOC100243463	[I]	Lipid transport and metabolism	Acyltransferase	Lysophospholipid acyltransferase LPEAT2 GN=LPEAT2 OS=Arabidopsis thaliana (Mouse-ear cress) PE=1 SV=1	Phospholipid/glycerol acyltransferase GN=ER-GPAT1 OS=Helianthus annuus (Common sunflower) PE=2 SV=1	Phospholipid/glycerol acyltransferase [Cynara cardunculus var. scolymus]	Helianthus annuus phospholipid/glycerol acyltransferase (ER-GPAT2) mRNA, complete cds																ACAGTCACCAACTTGCAACCATCACCCTGCGTCACCTCCTCCACAAGGTCTAGTCACGTGTAAAGTAACC AACTTTCTTTGTGTCTTTAAAGTGGCGGGAAATATGAACAAGTTAAACGCATCAAATTTGGATTTAGACT TAGATCGTCCCAACATTGAAGATTACCTTCCTACTGATTCCTTTCAAGAACCTATCGGGGAGCTTCGATT GCGTGATTTACTGGACATTTCACCCACTCTGACGGAGGCAGTTGGTGCCATTGTCGATGATTCTTTCACG CGGTGTTTCAAGTCGAATCCCCCAGAACTTTGGAACTGGAATGTGTATTTGTTCCCACTGTGGTGTTTGG GAGTTGTAGTTCGATATGGAATTCTTTTCCCTGTAAGGGTTATT…
		c24472/f1p0/1336	4.7339	2.7647	2.6204	2.5181	0.9461	1.2267	0.7372	4.6252	2.66399	2.7235	2.77406	0.935301	1.21849	0.742576	[I]	Lipid transport and metabolism	Molecular Function: glycerol-3-phosphate O-acyltransferase activity (GO:0004366);; Cellular Component: endoplasmic reticulum (GO:0005783);; Cellular Component: plasma membrane (GO:0005886);; Biological Process: postreplication repair (GO:0006301);; Biological Process: diacylglycerol biosynthetic process (GO:0006651);; Biological Process: phosphatidylglycerol biosynthetic process (GO:0006655);; Bi…	K13506|0.0|vvi:100243463|hypothetical protein LOC100243463	[I]	Lipid transport and metabolism	Acyltransferase	Lysophospholipid acyltransferase LPEAT1 GN=LPEAT1 OS=Arabidopsis thaliana (Mouse-ear cress) PE=1 SV=1	Phospholipid/glycerol acyltransferase GN=ER-GPAT1 OS=Helianthus annuus (Common sunflower) PE=2 SV=1	Phospholipid/glycerol acyltransferase [Cynara cardunculus var. scolymus]	Helianthus annuus phospholipid/glycerol acyltransferase (ER-GPAT2) mRNA, complete cds																ATTGTTTAGTGGCGGGAAATATGAGCAAGTTAAACGCATCAATTTTGGATTTTGACTTGGATCGACCCAA CATTGAAGATTACCTTCCTACTGATTCCATTCAAGAACCTCTCGGGAAGCTTCGATTGCGTGATTTACTG GACATTTCACCCACTCTGACGGAGGCAGTTGGCGCCATTGTCGATGATTCTTTCACGAGGTGTTTCAAGT CGAATCCCCCAGAACTTTGGAACTGGAATGTGTATTTGTTCCCACTGTGGTGTTTGGGAGTTGTAGTTCG ATATGGAATTCTTTTCCCTGTAAGGGTTATTATTCTGACATTAGGATGGATAATTTTCCTTTCGTGCTAT ATTCCTGTGCATTTGCTATTAAAAGGGCATGACAAGTTGAGGAA…
LPAT	1-acyl-sn-glycerol-3-phosphate acyltransferase	c95999/f1p0/1553	15.6341	33.5139	18.5869	13.3388	15.6636	33.6118	28.9231	15.2751	32.2931	19.3182	14.6947	15.4848	33.3867	29.134	[I]	Lipid transport and metabolism	Biological Process: metabolic process (GO:0008152);; Molecular Function: transferase activity, transferring acyl groups (GO:0016746);;	K13523|0.0|pop:POPTR_1103181|1-acylglycerol-3-phosphate O-acyltransferase (EC:2.3.1.51)	[I]	Lipid transport and metabolism	Acyltransferase	1-acyl-sn-glycerol-3-phosphate acyltransferase 2 GN=LPAT2 OS=Brassica napus (Rape) PE=2 SV=1	1-acyl-sn-glycerol-3-phosphate acyltransferase GN=LPAAT2 OS=Helianthus annuus (Common sunflower) PE=2 SV=1	1-acyl-sn-glycerol-3-phosphate acyltransferase [Helianthus annuus]	Helianthus annuus 1-acyl-sn-glycerol-3-phosphate acyltransferase (LPAAT2) mRNA, complete cds																ACACAAATTTACTTCCATTCTCATCTCTCTCACACACACACACTCCACACACCAAAACACAAATATAAAA CACACACACATACACAGACAGATAGTTCACATCACTAGCAAGCGAGAGATGGCTATCGCAGCAGCACTAG TCATCGTCCCAATCGGCGTCCTCTTCTTCGTTTCTGGTCTCATCGTTAATCTCATCCAGGCGATAATATT TGTGATAGTACGGCCATTTTCAAAGAGTTTGTTTAGAAGGATGAACAGAATGGTTGCTGAGCTTTTATGG TTGGAGCTTGTTTGGATCGTTGATTGGTGGGCTGGTGTTAAGGTTAACTTGTACACAGATCCCGAGACTC TAAAGATGATGGGTAAGGAGCATGCCCTTGTCATAGCCAATCAT…
		c19130/f1p0/1352	1.802	3.6138	5.7758	6.1865	8.0126	3.263	4.4424	1.76062	3.48216	6.00305	6.81535	7.92114	3.24115	4.4748	[I]	Lipid transport and metabolism	Biological Process: metabolic process (GO:0008152);; Molecular Function: transferase activity, transferring acyl groups (GO:0016746);;	K13523|2e-140|vvi:100262467|hypothetical protein LOC100262467	[I]	Lipid transport and metabolism	Acyltransferase	1-acyl-sn-glycerol-3-phosphate acyltransferase 2 GN=LPAT2 OS=Brassica napus (Rape) PE=2 SV=1	Uncharacterized protein OS=Glycine max (Soybean) PE=4 SV=1	Phospholipid/glycerol acyltransferase [Cynara cardunculus var. scolymus]	PREDICTED: Solanum tuberosum 1-acyl-sn-glycerol-3-phosphate acyltransferase 2 (LOC102591458), transcript variant X2, mRNA																ATGGATATAAAAAAAAATGAGATAAAGACAATTGTGACTACGCGGTGGTGCTTAAACCCTGTGGATTAGT TGGCTAAAAGGCGATACTTTTCGTGATAGTGAGGCCATTTTCGAAGAATGGTTATAGAAGGATGAACAGA ATGGTGGCTGAGTTGTTGTGGATTGAACTTGTTTGGATTGTTGATTGGTGGGCTGGTGTCAAGGTACAAT TGTACACTGATTCAGAAACTTTAAAAATGATGGGTAAGGAACATGCTCTTATTTTAGCTAATCACAGAAG CGATATCGATTGGCTAATCGGATGGGTGTTTGCACAGCGATCAGGATGCCTTGGAAGTGCATTAGCCATC ATGAAAAAAATCTTCAAAGTTTCTTCCTGTCATCGGTTGGTCCA…
		c99600/f1p0/1505	2.5519	1.0927	2.27	2.4861	4.009	4.0998	7.0957	2.4933	1.0529	2.35931	2.73881	3.96324	4.07235	7.14745	[I]	Lipid transport and metabolism	Molecular Function: 1-acylglycerol-3-phosphate O-acyltransferase activity (GO:0003841);; Cellular Component: endoplasmic reticulum (GO:0005783);; Biological Process: phosphatidylglycerol biosynthetic process (GO:0006655);;	K13523|1e-157|vvi:100262467|hypothetical protein LOC100262467	[I]	Lipid transport and metabolism	Acyltransferase	1-acyl-sn-glycerol-3-phosphate acyltransferase 2 GN=LPAT2 OS=Brassica napus (Rape) PE=2 SV=1	1-acyl-sn-glycerol-3-phosphate acyltransferase GN=LPAAT2 OS=Helianthus annuus (Common sunflower) PE=2 SV=1	1-acyl-sn-glycerol-3-phosphate acyltransferase [Helianthus annuus]	PREDICTED: Solanum tuberosum 1-acyl-sn-glycerol-3-phosphate acyltransferase 2 (LOC102591458), transcript variant X2, mRNA																AAACAATAATAATATATTATGTTCCCTCTTTGGCTTTAAATTCACCGACATACACCTCTATCTTAAACAA AACACACACACACATACACACATTAACTGTGTGTAACTCCATAACCAAAAATGTCAATTCCAGCATCCAT TGTTATTGTCCCTCTTGGTGTCGTGTTCTTGTTCTCTGGTCTAATCGTCAATCTCATGCAGGCGATACTT TTCGTGATAGTGAGGCCATTTTCGAAGAATGGTTATAGAAGGATGAACAGAATGGTGGCTGAGTTGTTGT GGATTGAACTTGTTTGGATTGTTGATTGGTGGGCTGGTGTCAAGGTACAATTGTACACTGATTCAGAGAC TTTTAAAAATGATGGGTAAGGAACATGCTCTTATTTTAGCTAAT…
		c113399/f1p0/1505	7.7448	7.0532	2.913	3.0177	7.1455	13.1962	10.0176	7.56697	6.79628	3.02761	3.32444	7.06394	13.1078	10.0907	[I]	Lipid transport and metabolism	--	K00655|2e-133|vvi:100248458|hypothetical protein LOC100248458	[I]	Lipid transport and metabolism	Acyltransferase	1-acyl-sn-glycerol-3-phosphate acyltransferase 1, chloroplastic (Precursor) GN=LPAT1 OS=Brassica napus (Rape) PE=2 SV=1	Putative uncharacterized protein GN=VIT_11s0037g00250 OS=Vitis vinifera (Grape) PE=2 SV=1	1-acyl-sn-glycerol-3-phosphate acyltransferase [Cynara cardunculus var. scolymus]	--																ACAGTACCAACAGCAGGCTCAATTAGAAACTGGATCAAACTTTTGGATAATATAAAATCAGCATCATCAT CTTCCCATTTCACATTCCCTCCAGTCAGTCACGTGCCACCCACACTCCTCCTCGTACGCCGGACATATAA CAACAAAAGTTGGGAGGAACCAATGGCTTGCTCGTCATCCTATAGTCCGTTGGGACTTTATTGCTCTCCA TTTAAAGATCTGATCAGGAAGCAGTCACAACATAATGGTATTCCGAACCGTGTTATTTTTAGTAAAAGAA GGTACCCCTGTATATCTCAATGCTTTTTCAACCCACAAAAAAAGGGTCATCAGCACGTATGATCCTTATA AATGGCCAAACCAGGATAAAAACAGGAGATCTGTAGAGGTTAGA…
		c71874/f1p0/1100	0.2639	2.124	2.1533	0.5224	1.3531	1.1975	2.4076	0.25784	2.04663	2.23802	0.575501	1.33766	1.18948	2.42516	[I]	Lipid transport and metabolism	Biological Process: metabolic process (GO:0008152);; Molecular Function: transferase activity, transferring acyl groups (GO:0016746);;	K13513|9e-167|pop:POPTR_821204|acyltransferase	[I]	Lipid transport and metabolism	Acyltransferase	Probable 1-acyl-sn-glycerol-3-phosphate acyltransferase 5 GN=MCB22.2 OS=Arabidopsis thaliana (Mouse-ear cress) PE=2 SV=1	Uncharacterized protein GN=PRUPE_ppa007197mg OS=Prunus persica (Peach) PE=4 SV=1	PREDICTED: probable 1-acyl-sn-glycerol-3-phosphate acyltransferase 5 [Nelumbo nucifera]	PREDICTED: Vitis vinifera probable 1-acyl-sn-glycerol-3-phosphate acyltransferase 5 (LOC100248731), transcript variant X6, mRNA																AAAACATAAAAAAATCCGAAATATTATCTTTCCGGAACATTGCAAGATTTTGGGTAAGAATCACTGTAGC CATCATTTTCCCCATTTCCGTTACAATGTCGATGTCATTTCAACAACCCTAAAAAAAAACATGCTCTCAG ATCCTCAACAACAAGCTGGCTGGCCTTGTGGCCTTTTCTATTTGAGAAGATAAACAAAACGAAGGTAGTG TTTTCTGGTGAAAGTGTTCCTGCAAACGAGAGAGTGTTGATCATTGCAAACCATAGAACTGAGGTTGATT GGATGTACTTGTGGGATCTTGCCTTGCGGAAAGGACGTTTAGGCTACATTAAATATGTTCTCAAGAAGAG TTTGATGAAGCTGCCTGTATTTGGTTGGGCATTTCAGATTCTGG…
		c17524/f3p0/1380	6.5481	1.7863	2.5175	3.5848	6.1569	2.7629	5.0822	6.39774	1.72123	2.61655	3.94919	6.08662	2.7444	5.11926	[I]	Lipid transport and metabolism	Molecular Function: 1-acylglycerol-3-phosphate O-acyltransferase activity (GO:0003841);; Cellular Component: endoplasmic reticulum membrane (GO:0005789);; Cellular Component: integral component of membrane (GO:0016021);; Biological Process: CDP-diacylglycerol biosynthetic process (GO:0016024);;	K13523|0.0|pop:POPTR_1103181|1-acylglycerol-3-phosphate O-acyltransferase (EC:2.3.1.51)	[I]	Lipid transport and metabolism	Acyltransferase	1-acyl-sn-glycerol-3-phosphate acyltransferase 2 GN=LPAT2 OS=Brassica napus (Rape) PE=2 SV=1	1-acyl-sn-glycerol-3-phosphate acyltransferase GN=LPAAT2 OS=Helianthus annuus (Common sunflower) PE=2 SV=1	1-acyl-sn-glycerol-3-phosphate acyltransferase [Helianthus annuus]	PREDICTED: Solanum tuberosum 1-acyl-sn-glycerol-3-phosphate acyltransferase 2 (LOC102591458), transcript variant X2, mRNA																ACATACACAGACACATTAACTGTGTGTAACTCCATAACCAAAAATGTCAATTCCAGCATCCATTGTTATT GTCCCTTTTGGTGTCTTGTTCTTGTTCTCTGGTCTAATCATCAATCTCATGCAGGCGATACTTTTCGTGA TAGTGAGGCCATTTTCGAAGAATGGTTATAGAAGGATGAACAGAATGGTGGCTGAGTTGTTGTGGATTGA ACTTGTTTGGATTGTTGATTGGTGGGCTGGTGTCAAGGTACAATTGTACACTGATTCAGAGACTTTAAAA ATGATGGGTAAGGAACATGCTCTTATTTTAGCTAATCACAGAAGCGATATCGATTGGCTAATCGGATGGG TGTTTGCACAGCGATCAGGATGCCTTGGAAGTGCATTAGCCATC…
PAP	phosphatidate phosphatase	c1977/f1p5/2286	1.6367	0.6765	0.2268	0.4586	0.6857	0.8441	1.761	1.59912	0.651857	0.235723	0.505216	0.677873	0.838447	1.77384	--	--	--	--	[NI]	--	LNS2 (Lipin/Ned1/Smp2)	--	Uncharacterized protein GN=PGSC0003DMG400023934 OS=Solanum tuberosum (Potato) PE=4 SV=1	PREDICTED: phosphatidate phosphatase PAH1 [Citrus sinensis]	PREDICTED: Elaeis guineensis phosphatidate phosphatase PAH1-like (LOC105036620), mRNA																GTTATTAGAGTCTGTAAAAAAAGACGACTTCTCTCCTGAGAAAATTGTTGATAATAAAGTCGAGGTTCAG TTTCGAGATGATCATGTGGAAAATACAGAGTCCGATAGTGAGAAAAGATTTTATGAATTTCAAGATGAAC AATCGTCTTTAGATGGGTCAATCGAATTGTCGGATTTTGGGTCGAACCAGTATGATAATTTAGAAGCTGA TACGGAATCGAATACATCGGAAGTGGTTTTGTTTAGTATTGATGGTCAGATTTTATCAGCACCGATAACA TCGATGGAGGAAAATACCGAAAACGTGCAACTGAGTACACCTCAGTTTCATTTGGGTCCCATTGAGGGTC CGGAATTTGAAGGTGACTTGGAGTTTAGTAAGGAATCTACTTGG…
PDAT	phospholipid:diacylglycerol acyltransferase	c247766/f2p9/458	20.2637	53.9002	189.628	163.08	40.8207	21.3513	23.8911	19.7984	51.9368	197.089	179.657	40.3548	21.2083	24.0653	--	--	Molecular Function: phosphatidylcholine-sterol O-acyltransferase activity (GO:0004607);; Biological Process: lipid metabolic process (GO:0006629);; Cellular Component: chloroplast (GO:0009507);; Biological Process: ethylene-activated signaling pathway (GO:0009873);;	--	[I]	Lipid transport and metabolism	--	Putative phospholipid:diacylglycerol acyltransferase 2 GN=PDAT2 OS=Arabidopsis thaliana (Mouse-ear cress) PE=3 SV=1	Predicted protein GN=POPTRDRAFT_649061 OS=Populus trichocarpa (Western balsam poplar) PE=4 SV=1	Lecithin:cholesterol/phospholipid:diacylglycerol acyltransferase [Cynara cardunculus var. scolymus]	--																TGAAATGACCAGAGAGGTTAGAAAGTGGGGCCCATGTTGATATAATGGGAAACGTTGCATTGATTGAGGA TATTTTGAGGGTGGCTGCTGGAGCTTCCGCAGAAGATATAGGTGGTGATCAGATTTATTCTAATATATTA AAGATGTCGGAAAAAGTAAATATCAAGCTATAGGTAATAAGCTTTTCAGTTTGGATGTGAACAAAACCAC CAGCTGAATATGCTCTTCGCAACCTTAAAGTCATGTTAATGGAGCTAAGTGCTAATGAGTGGTTGCAAAG GAAAGGAAAATGTCTTTAGATCTCTTGATAGATTCTAACAAGTCTTTTGCCTAAATTTTTTGTTCTTCTG TTGTTTCGTATCTTAAAAGTCGTTTTCCCTTTGTAGATCATGTT…
		c81207/f1p6/576	9.5351	42.6867	144.29	127.303	26.6628	23.6692	21.3062	9.31616	41.1318	149.967	140.243	26.3585	23.5107	21.4616	--	--	Biological Process: lipid metabolic process (GO:0006629);; Molecular Function: O-acyltransferase activity (GO:0008374);;	--	[I]	Lipid transport and metabolism	--	Putative phospholipid:diacylglycerol acyltransferase 2 GN=PDAT2 OS=Arabidopsis thaliana (Mouse-ear cress) PE=3 SV=1	Predicted protein GN=POPTRDRAFT_649061 OS=Populus trichocarpa (Western balsam poplar) PE=4 SV=1	hypothetical protein CISIN_1g005610mg [Citrus sinensis]	--																AAGTGCTACTTATCTACGAGAGTACCAGCACAAACCTCCAGCCAGCCTGCTTGAGGGTCGGGGTTTAGAA AGTGGGGCCCATGTTGATATAATGGGAAACGTTGCATTGATTGAGGATATTTTGAGGGTGGCTGCTGGAG CTTCCGCAGAAGATATAGGTGGTGATCAGATTTATTCTAATATATTAAAGATGTCGGAAAAAGTAAATAT CAAGCTATAGGTAATAAGCTTTTCAGTTTGGATGTGAACAAAACCACCAGCTGAATATGCTCTTCGCAAC CTTAAAGTCATGTTAATGGAGCTAAGTGCTAATGAGTGGTTGCAAAGGAAAGGAAAATGTCTTTAGATCT CTTGATAGATTCTAACAAGTCTTTTGCCTAAATTTTTTGTTCTT…
		c1746/f1p0/2572	20.4565	66.9995	208.42	189.296	43.867	32.7565	31.6518	19.9868	64.5589	216.621	208.538	43.3663	32.5371	31.8826	--	--	--	K00679|0.0|vvi:100243077|hypothetical protein LOC100243077	[I]	Lipid transport and metabolism	Lecithin:cholesterol acyltransferase	Putative phospholipid:diacylglycerol acyltransferase 2 GN=PDAT2 OS=Arabidopsis thaliana (Mouse-ear cress) PE=3 SV=1	Uncharacterized protein GN=PRUPE_ppa015987mg OS=Prunus persica (Peach) PE=4 SV=1	hypothetical protein PRUPE_ppa015987mg [Prunus persica]	PREDICTED: Nicotiana tabacum putative phospholipid:diacylglycerol acyltransferase 2 (LOC107815607), mRNA																ACAGTTTCCCATTATATTTAGTAAAAGAAATCCAAGGCAATACATATCTATATTTCTATTTATGGTTTGT TGAAATCTTTCTAAATTTTGGGTGATTTTGTTACCATTTCTCAATCATGGGTAGTTCTTATTTATGCTCA ATTTGTATTAAATTACAATTTTTTCTTGTTTTGCTGTTGGTGTCTTGGTGATCATTAGCCATTGAATGTC TACAGTTTTACGAATTTTGTGAGTCATTTTGCAACTTTTTATGTTACATCATGTCAATTCCAATAAAGGG TAGTTCTTATATATGCTAAAATTGCTTTAAAAAGGCTACTTTTTCTTGTTTTGGTTATCTTTAAGTTGGT GATCATTGATTCTTGAAAATGGCTTCAGTTCTTCGGTTTCGAAA…
		c7889/f1p6/2136	20.3783	67.2023	214.352	193.6	40.8718	33.7764	31.9348	19.9104	64.7543	222.785	213.279	40.4053	33.5502	32.1677	--	--	--	K00679|0.0|vvi:100243077|hypothetical protein LOC100243077	[I]	Lipid transport and metabolism	Lecithin:cholesterol acyltransferase;; Lecithin:cholesterol acyltransferase	Putative phospholipid:diacylglycerol acyltransferase 2 GN=PDAT2 OS=Arabidopsis thaliana (Mouse-ear cress) PE=3 SV=1	Putative uncharacterized protein GN=VIT_06s0061g01110 OS=Vitis vinifera (Grape) PE=4 SV=1	unnamed protein product [Vitis vinifera]	PREDICTED: Nicotiana tabacum putative phospholipid:diacylglycerol acyltransferase 2 (LOC107815607), mRNA																AGAAGTTGAGGTGTTTGGATTCATGTTGTTGGTTCATAGGATGTGTGTGTACTACGTGGTGGCTACTATT GTTTATGTACCATTGTTTGCCAGCTAATTTGGCTGGACTAAATGGGCCTGAGCCACCTGGTGTTAGGCTC AAGAATGAAGGGCTAGCACCACTGCACCCTGTGGTTATGGTCCCTGGGATTGTTACTGGTGGACTTGAGC TTTGGGAAGGAAGGCCTTGTTCTGAAGGGCTGTTTCGCAAGCGCCTTTGGGGCGGTAGCTTTACTGAAAT CTTTAAGAGGCCATTGTGCTGGATGGAGCATTTGTCACTAGACAGCGAAACAGGGCTCGATCCACCTGGC ATTCGGGTCAGGCCAGTCCCGGGACTAGTAGCAGCCGATTACTT…
		c10599/f7p0/2242	44.5269	16.79	6.57	7.0239	6.5415	17.4453	11.8921	43.5045	16.1784	6.82849	7.73787	6.46683	17.3285	11.9788	--	--	Biological Process: lipid metabolic process (GO:0006629);; Molecular Function: O-acyltransferase activity (GO:0008374);; Molecular Function: phospholipid:diacylglycerol acyltransferase activity (GO:0046027);;	K00679|0.0|rcu:RCOM_0653990|Phosphatidylcholine: Diacylglycerol Acyltransferase (EC:2.3.1.158)	[I]	Lipid transport and metabolism	Lecithin:cholesterol acyltransferase	Phospholipid:diacylglycerol acyltransferase 1 OS=Arabidopsis thaliana (Mouse-ear cress) PE=2 SV=1	Phospholipid:diacylglycerol acyl transferase GN=PDAT OS=Ricinus communis (Castor bean) PE=2 SV=1	lecithin:cholesterol acyltransferase family protein [Populus trichocarpa]	Populus trichocarpa lecithin:cholesterol acyltransferase family protein (POPTR_0003s06140g) mRNA, complete cds																GTCTCCAGCACAATCAGTCAATCCCAACAACCACCATCACCACCACACCAATGTCCACACTCCGTCGACG AAAACCCGATCCAAACCCAAACCCAAACCCAAAACCCGAAGAAGAAGACACAGAGATTGAAGATGAAAAA AAACCCAAGAAACCAATAATAAAAAAGAACTACTCATGTTTCGACAACTGCTGTTGGTTCATAGGATGTG TATGTTCAATCTGGTGGATACTACTGTTCCTATACAATGCTATGCCTGCTTCTTTCCCTCAGTTTGTAAC TGAGGCTATTTCTGGGCCTTATCCTGACCCACCTGGTGTTAAGTGTTTGAAAGAGGGTTTGAAGGTCAAA CATCCTGTTGTTTTTGTTCCTGGGATTGTGACTGGTGGGTTGGA…
		c33663/f1p0/1888	10.5962	11.0567	5.7287	4.3073	2.0682	4.6471	3.2126	10.3529	10.6539	5.95409	4.74513	2.04459	4.61598	3.23603	--	--	Biological Process: lipid metabolic process (GO:0006629);; Molecular Function: O-acyltransferase activity (GO:0008374);; Molecular Function: phospholipid:diacylglycerol acyltransferase activity (GO:0046027);;	K00679|0.0|rcu:RCOM_0653990|Phosphatidylcholine: Diacylglycerol Acyltransferase (EC:2.3.1.158)	[I]	Lipid transport and metabolism	Lecithin:cholesterol acyltransferase;; Lecithin:cholesterol acyltransferase	Phospholipid:diacylglycerol acyltransferase 1 OS=Arabidopsis thaliana (Mouse-ear cress) PE=2 SV=1	Phospholipid:diacylglycerol acyl transferase GN=PDAT OS=Ricinus communis (Castor bean) PE=2 SV=1	phospholipid:diacylglycerol acyl transferase [Ricinus communis]	Populus trichocarpa lecithin:cholesterol acyltransferase family protein (POPTR_0003s06140g) mRNA, complete cds																GGCTATGGGAGGGGCATCAGTGTATGGATGGCTTGTTTCGGAAGCGTCTTTGGGGTGGGACTTTTGGCGA GGTTTATAAGAGGCCTTCATGCTGGATACAACATATGTCACTAGACAACAAAACCGGTATGGATCCACCA GGTATAAGGGTCAGACCTGTAACTGGGCTTGTAGCTGCTGACTACTTTGCTCCAGGATATTTTGTATGGG CAGTTTTGATTGCCAACTTGGCTCGTGTCGGGTATGAAGAAAAGAATATGTATATGGCTGCATATGACTG GAGACTTGGGTTTCAAAACACTGAGGTAAGAGACCAAACATTGAGCAGAATAAAGAGCAATATAGAGCTG ATGGTCGCTACTAATGGTGGAAATAAGGCAGTTATCATTCCACA…
		c29016/f1p0/1023	1.6975	1.8788	6.5041	12.3517	9.4389	18.4331	23.7377	1.65852	1.81036	6.76	13.6072	9.33116	18.3097	23.9108	--	--	Biological Process: lipid metabolic process (GO:0006629);; Molecular Function: O-acyltransferase activity (GO:0008374);;	--	[I]	Lipid transport and metabolism	Lecithin:cholesterol acyltransferase	Phospholipid:diacylglycerol acyltransferase 1 OS=Arabidopsis thaliana (Mouse-ear cress) PE=2 SV=1	Uncharacterized protein OS=Glycine max (Soybean) PE=4 SV=1	Lecithin:cholesterol/phospholipid:diacylglycerol acyltransferase [Cynara cardunculus var. scolymus]	Theobroma cacao Phospholipid:diacylglycerol acyltransferase isoform 2 (TCM_037574) mRNA, complete cds																CACATGGGATTCGACAATGTCGCTAATACCAAAAGGTGGGGACGCCATCTGGGGTACGTTGGATTGGGCC CCTGAAGCAGATCATGCTTGTGTTGCTAAGAAAGTAAATAAGAATGATACTCATGCAGCAGATGATAATG GGGCGGGTTTTGATGGTATTAATTATGGGAGAATAATATCCTTCGGGAAAGATGTTGCTGAACTACACTC ATCAAAAGTTCAAAGGGTGGACTTTAAGGGTGCTGTGAAAGGTAATAACTTTGCAAACAGATCATGTCGG GATGTATGGAATGAATACCATGAAATGGGAATCGTGGGTATCAAAGCTGTTGCAGATTATAAAGCTTTTA CTGTTGATTCTGTTTTGGAACTTCTGCAATTTGTGGCTCCAAGG…
		c9692/f1p12/2004	0.8121	1.4186	4.2501	8.3417	8.1033	22.8936	19.1721	0.793453	1.36693	4.41732	9.18962	8.01081	22.7403	19.3119	--	--	Biological Process: lipid metabolic process (GO:0006629);; Molecular Function: O-acyltransferase activity (GO:0008374);;	--	[I]	Lipid transport and metabolism	Lecithin:cholesterol acyltransferase	Phospholipid:diacylglycerol acyltransferase 1 OS=Arabidopsis thaliana (Mouse-ear cress) PE=2 SV=1	Uncharacterized protein GN=PGSC0003DMG400020953 OS=Solanum tuberosum (Potato) PE=4 SV=1	Lecithin:cholesterol/phospholipid:diacylglycerol acyltransferase [Cynara cardunculus var. scolymus]	Camellia oleifera cultivar Huashuo PDAT mRNA, complete cds																CTGCAGATATAAAAAGAAATAACTACTTTTTTTAAAAAACAAACACCGCCTAAAATGCAGGCTGCTAGGC GGCGGAAAGGCGGTGACTCTGCACCTTCCGCCCCGCAGCCGCAGTATAATATAGACGAAAATAAAAACAA AACTAAAAACAATAATGATGGTAATAGAACTAAGAAGCTAAAAAATGATAGGAGTAAGAGATCATGTATA AACGGATGTTGTTGGACGATAGGATTTATATGTTCAACTTGGTGGTTTTTGTTGTTTTTATATAACGCGA TGCCAGCGTCGTTCCCGCAATACGTTACTCAAGCGTTTACGGGACCCACGCTGGATCCGCCAGGTGTAAA GCTGCATAAAGAAGGATTGAAAGCGAAACATCCGGTTGTGTTTG…
		c6915/f1p0/2667	1.1087	3.8069	10.535	8.7799	2.2673	1.6187	1.0888	1.08324	3.66823	10.9495	9.67236	2.24142	1.60786	1.09674	--	--	Molecular Function: phosphatidylcholine-sterol O-acyltransferase activity (GO:0004607);; Cellular Component: vacuole (GO:0005773);; Cellular Component: endoplasmic reticulum (GO:0005783);; Biological Process: lipid metabolic process (GO:0006629);; Molecular Function: phospholipid:diacylglycerol acyltransferase activity (GO:0046027);;	K00679|0.0|sbi:SORBI_02g026010|hypothetical protein	[I]	Lipid transport and metabolism	Lecithin:cholesterol acyltransferase;; Lecithin:cholesterol acyltransferase	Phospholipid:diacylglycerol acyltransferase 1 OS=Arabidopsis thaliana (Mouse-ear cress) PE=2 SV=1	Uncharacterized protein OS=Musa acuminata subsp. malaccensis (Wild banana) PE=4 SV=1	phospholipid:diacylglycerol acyltransferases 6 [Linum usitatissimum]	PREDICTED: Solanum tuberosum putative phospholipid:diacylglycerol acyltransferase 2 (LOC102586946), mRNA																ACAGCAACAATTTCTAGTTTTTTCTCTTAATTTTCTCTCTCTATATCTATAGCTACTATATAAATATATT TATGCATATTTATGTTCACAGCTTGATCACCTGCTTTTTGCCATTTTGCCACCCACAGTTTCCCATTATA TTTAGTAAAAGAAATCCAAGGCATTTCTATTTATGGTTTGTTGAATTCTTTCTAAATTTTGGGTGATTTT TTTACCATTTCTCAATCATGGGTAGTTCTTATTTATGCTCAATTTGTATTAAATTACAATTTTTTATTGT TTTGCTGTTGGTGTCTTGGTGATCATTAGCCATTGAATGTCTACAGTTTTACGAATTTTGTGAGTCATTT TGCAACTTTTTATGTTACATCATGTCAATTCAAATAAAGGGTAG…
		c59434/f1p0/1863	0.8976	2.5736	8.7954	7.96	2.2101	1.4873	0.7196	0.87699	2.47985	9.14145	8.76912	2.18487	1.47734	0.724848	--	--	--	K00679|2e-147|vvi:100243077|hypothetical protein LOC100243077	[I]	Lipid transport and metabolism	Lecithin:cholesterol acyltransferase;; Lecithin:cholesterol acyltransferase	Putative phospholipid:diacylglycerol acyltransferase 2 GN=PDAT2 OS=Arabidopsis thaliana (Mouse-ear cress) PE=3 SV=1	Uncharacterized protein GN=PGSC0003DMG400000466 OS=Solanum tuberosum (Potato) PE=4 SV=1	PREDICTED: putative phospholipid:diacylglycerol acyltransferase 2 [Erythranthe guttata]	PREDICTED: Solanum tuberosum putative phospholipid:diacylglycerol acyltransferase 2 (LOC102586946), mRNA																AGCTATAGAAGGTGTTTACATTACCAAGTGGCTCTCTTTGATGATACAGCAACAATTTCTAGTTTTTTCT CTTAATTTTCTCTCTCTATATCTATAGCTACTATATAAATATATTTATGCATATTTATGTTCACAGCTTG ATCACCTGCTTTTTGCCATTTTGCCACCCACAGTTTCCCATTATATTTAGTAAAAGAAATCCAAGGCAAT ACATATCTATATTTCTATTTATGGTTTTTTGAAATCTTTCTAAATTTTGGTTGATTTTGTTACCATTTCT CAATCATGGGTAGTTCTTATTTATGCTCAATTTGTATTAAATTAAAATTTTTTCTTGTTTTGCTGTTGGT GTCTTGGTGATCATTATCCATTGAATGTCTACAGTTTTACGAAT…
		c2010/f1p19/2888	0.7203	1.5558	3.239	2.8279	0.8831	0.9184	0.5639	0.703761	1.49913	3.36644	3.11535	0.87302	0.91225	0.568012	--	--	--	K00679|0.0|vvi:100243077|hypothetical protein LOC100243077	[I]	Lipid transport and metabolism	Lecithin:cholesterol acyltransferase;; Lecithin:cholesterol acyltransferase	Putative phospholipid:diacylglycerol acyltransferase 2 GN=PDAT2 OS=Arabidopsis thaliana (Mouse-ear cress) PE=3 SV=1	Uncharacterized protein GN=PGSC0003DMG400000466 OS=Solanum tuberosum (Potato) PE=4 SV=1	PREDICTED: putative phospholipid:diacylglycerol acyltransferase 2 [Erythranthe guttata]	PREDICTED: Nicotiana tabacum putative phospholipid:diacylglycerol acyltransferase 2 (LOC107815607), mRNA																ACAGCTTGATCACCTGCTTTTTGCCATTTTGCCACCCACAGTTTCCCATTATATTTAGTAAAAGAAATCC AAGGCATTTCTATTTATGGTTTGTTGAAATCTTTCTAAATTTTGGGTGATTTTTTTACCATTTCTCAATC ATGGGTAGTTCTTATTTATGCTCAATTTGTATTAAATTACAATTTTTTCTTGTTTTGATGTTGGTGTCTT GGTGATCATTAGCCATTGAATGTCTACAGTTTTACGAATTTTGTGAGTCATTTTGCAACTTTTTATGTTA CATCATGTCAATTCCAATAAAGGTTAGTTCTTATATATGCTAAAATTGCTTTAAAAAGGCTACTTTTTCT TGTTTGGTTATCTTTAAGTTGGTGATCATTGATTCTTGAAAATG…
		c8231/f1p0/2427	0.9424	0.2817	0.1392	0.2615	0.2669	0.4446	1.2802	0.920761	0.271439	0.144677	0.288081	0.263854	0.441623	1.28954	--	--	Molecular Function: transferase activity, transferring acyl groups other than amino-acyl groups (GO:0016747);;	K00679|5e-85|pop:POPTR_854288|phosphatidylcholine-sterol O-acyltransferase (EC:2.3.1.20)	[I]	Lipid transport and metabolism	Lecithin:cholesterol acyltransferase	Phospholipid:diacylglycerol acyltransferase 1 OS=Arabidopsis thaliana (Mouse-ear cress) PE=2 SV=1	Phospholipid:diacylglycerol acyl transferase GN=PDAT OS=Ricinus communis (Castor bean) PE=2 SV=1	Phospholipid:diacylglycerol acyltransferase isoform 3, partial [Theobroma cacao]	Theobroma cacao Phospholipid:diacylglycerol acyltransferase isoform 2 (TCM_037574) mRNA, complete cds																AAGCTTATGGGGGTGTTTGGCTCAGCTTAATAGCGTCCTTATTATCAAGATACAATAAGCCACTCTTTTT GCCAACAACTTTTTAGCTTAATAATTTTTGTGAATTATATAAGTTCTTTTAGAGATGGATTTTTTTCTAA AAGATTATATAGGGGGTGAGCTTATAAGCTAATACGCCAAAGTACTTTCAGATAAGCTAACCCAAAGACC CCTTATAATGTTCTTGATACCCATTTGTAATGATTAACTCTCCACTGACCATGGCATCTTTGCTATCTGC TGGGGCGAATCAAAATTTGATGACAGATCCCACTTCAGAAAACCGTCGCGGATGCACTCCTGCTGATCTG GCATCAAAAAGTGGTCACGAGGGATTGGCTACTTTCCTTGCGCC…
DGAT	diacylglycerol acyltransferase	c1764/f18p0/1312	25.1997	40.5059	83.966	80.561	177.186	216.502	273.287	24.6211	39.0304	87.2696	88.7499	175.163	215.052	275.28	--	--	Molecular Function: transferase activity, transferring acyl groups other than amino-acyl groups (GO:0016747);;	K14457|1e-134|vvi:100258437|hypothetical protein LOC100258437	[I]	Lipid transport and metabolism	Diacylglycerol acyltransferase	Diacylglycerol O-acyltransferase 2 GN=DGAT2 OS=Arabidopsis thaliana (Mouse-ear cress) PE=2 SV=1	Diacylglycerol acyltransferase 2 GN=DGAT2 OS=Helianthus annuus (Common sunflower) PE=2 SV=1	Diacylglycerol acyltransferase [Cynara cardunculus var. scolymus]	Helianthus annuus diacylglycerol acyltransferase 2 (DGAT2) mRNA, complete cds																AAGTCGACAAAAATATATTTGTTAGAATTATTTGTTGGTGTTGCAAGCCTGCAGTGCAAGGTTTTCGAAG AACAATTTTTGCAGGTTTACAACTTCTAGAGAGCCTTTGGGTATCCACCCTTCCATTTTCTCATGTCGAA AACTGAGGAAGCGAATGGAATCGAGCAACAACCATCGTCACCAACGGAACCAACACCTGCGGTGTTTACG AGGAAAATGGTGTCACCAATTAATACATTTTTTGCAATGGTAATTTGGCTTGGGTCTGTTCATCTTATAG TTTTGCTCAATGTGGTTTCCTTCTTGTTGCTTCCTCTTCACAAATACTTCATGGTACTGGGGATGTTTGT GGTGCTTATGTTCATTCCAATTGATGAGAACAGCAAATGGGGGT…
		c61089/f1p0/1331	16.9196	16.0489	14.8654	11.9869	5.1232	4.3481	4.4417	16.5311	15.4643	15.4503	13.2053	5.06472	4.31898	4.47409	--	--	Biological Process: metabolic process (GO:0008152);; Molecular Function: transferase activity, transferring acyl groups other than amino-acyl groups (GO:0016747);;	K14457|2e-147|vvi:100258437|hypothetical protein LOC100258437	[I]	Lipid transport and metabolism	Diacylglycerol acyltransferase;; Acyltransferase	Diacylglycerol O-acyltransferase 2 GN=DGAT2 OS=Arabidopsis thaliana (Mouse-ear cress) PE=2 SV=1	Diacylglycerol acyltransferase 2 GN=DGAT2 OS=Helianthus annuus (Common sunflower) PE=2 SV=1	diacylglycerol acyltransferase 2 [Helianthus annuus]	PREDICTED: Eucalyptus grandis diacylglycerol O-acyltransferase 2-like (LOC104422869), mRNA																GTCCAAATAACTCACAAGTCAAAATCTACTACATCTTTCCTTGTAAACGTACAACTCCTAAAGCTCACCG CACAACTCATCTTCATGTCGACCACAGCAGCAGAGTTCACCGGAAAAAAGCAACCAGTTGTTCAAACAAT TATTGCAATGTCAATCTGGCTTGGTTCTGTTCATCTCAATATTTTTATCATTCTTGCTTCTTTTTTCTTT CTTCCTTTGCATAACTTCTTCATGGTGATGGGAGTGCTGGTGATATTAATTGTGATCCCGATTAATGAGA GGAGCAGATGGGGCAGAGCTTTAGGGAGGTATATATGCAAGCATGCTGTTGGGCATTTTCCAGTTACTCT GTATGTAGAGGATTATAAAGCTTTCAATACTGATCAGGCTTATG…
		c38816/f2p0/1079	0.7238	2.222	7.0743	5.355	13.3696	19.9768	26.5022	0.70718	2.14106	7.35263	5.89933	13.217	19.843	26.6955	--	--	Biological Process: metabolic process (GO:0008152);; Molecular Function: transferase activity, transferring acyl groups other than amino-acyl groups (GO:0016747);;	--	[I]	Lipid transport and metabolism	Diacylglycerol acyltransferase;; Acyltransferase	Diacylglycerol O-acyltransferase 2 GN=DGAT2 OS=Arabidopsis thaliana (Mouse-ear cress) PE=2 SV=1	Diacylglycerol acyltransferase 2 GN=DGAT2 OS=Helianthus annuus (Common sunflower) PE=2 SV=1	diacylglycerol acyltransferase 2 [Helianthus annuus]	Helianthus annuus diacylglycerol acyltransferase 2 (DGAT2) mRNA, complete cds																AAGTCGACAAAAATATATTTGTTAGAATTATTTGTTGGTGTTGCAAGCCTGCAGTGCAAGGTTTTCGAAG AACAATTTTTGCAGGTTTACAACTTCTAGAGAGCCTTTGGGTATCCACCCTTCCATTTTCTCATGTCGAA AACTGAGGAAGTGAATGGAATCGAGCAACAACCATCGTCACCAACGGAACCAACATCTGCGGTGTTTACG AGGAAAATGTTGTCACCAATTAATACATTTTTTTGCAATGGTAATTTGGCTTGGGTTTGTTCATCTTATA GTTTTGCTCATTGTGGTTTCCTTCTTGTTGCTTTCTCTTCACAAATACTTCATGGTACTTGGGATGTTTG TGGTGCTTATGTTCATTCCAATTGATGAGAACAGCAAATGGGGG…
		c36571/f1p0/1333	3.2592	4.4518	5.5442	6.4715	12.8289	15.5646	19.4381	3.18436	4.28964	5.76233	7.12932	12.6825	15.4604	19.5799	--	--	Molecular Function: transferase activity, transferring acyl groups other than amino-acyl groups (GO:0016747);;	K14457|1e-128|vvi:100258437|hypothetical protein LOC100258437	[I]	Lipid transport and metabolism	Diacylglycerol acyltransferase	Diacylglycerol O-acyltransferase 2 GN=DGAT2 OS=Arabidopsis thaliana (Mouse-ear cress) PE=2 SV=1	Diacylglycerol acyltransferase 2 GN=DGAT2 OS=Helianthus annuus (Common sunflower) PE=2 SV=1	Diacylglycerol acyltransferase [Cynara cardunculus var. scolymus]	Helianthus annuus diacylglycerol acyltransferase 2 (DGAT2) mRNA, complete cds																GTCGACAAAAATATATTTGTTAGAATTATTTGTTGGTGTTGCAAGCCTGCAGTGCAAGGTTTTCGAAGAA CAATTTTTGCAGGTTTACAACTTCTAGAGAGCCTTTGGGTATCCACCCTTCCATTTTCTCATGTCGAAAA CTGAGGAAGCGAATGGAATCGAGCAACAACCATCGTCACCAACGGAACCAACACCTGCGGTGTTTACGAG GAAAATGGTGTCACCAATTAATACATTTTTTGCAATGGTAATTTGGCTTGGGTCTGTTCATCTTATAGTT TTGCTCAATGTGGTTTCCTTCTTGTTGCTTCCTCTTCACAAATACTTCATGGTACTGGGGATGTTTGTGG TGCTTATGTTCATTCCAATTGATGAGAACAGCAAATGGGGGTTA…
		c96690/f1p0/1909	10.2141	7.1322	7.1322	5.5007	7.2407	13.7833	18.8161	9.97957	6.8724	7.41281	6.05984	7.15805	13.691	18.9533	[I]	Lipid transport and metabolism	Molecular Function: diacylglycerol O-acyltransferase activity (GO:0004144);; Cellular Component: endoplasmic reticulum membrane (GO:0005789);; Cellular Component: integral component of membrane (GO:0016021);; Biological Process: triglyceride biosynthetic process (GO:0019432);;	K11155|0.0|vvi:100266364|hypothetical protein LOC100266364	[I]	Lipid transport and metabolism	MBOAT, membrane-bound O-acyltransferase family	Diacylglycerol O-acyltransferase 1 GN=F3P11.5 OS=Arabidopsis thaliana (Mouse-ear cress) PE=1 SV=2	Diacylglycerol acyltransferase 1 GN=DGAT1 OS=Helianthus annuus (Common sunflower) PE=2 SV=1	diacylglycerol acyltransferase 1 [Helianthus annuus]	Vernonia galamensis type 1 diaclyglycerol acyltransferase (DGAT1A) mRNA, complete cds																ATATTTTTTGTTGCATCATACAGTACATCATTTCCTTTTGTATTTATATAAACTGACACACCGATCCAAA AATATATAAAAACTTTTGGACCTATATATATAAAATCCAAATAATAACACTAAACCGCCTAATTTTTCCC CAATTACTCTCTTTGCCTGCATGATCTCAACTCAATTCCAATTCATTTTTTTAATTTCATTTCACTCATA TTATTACTTAAAAAATAATGGCGTTGTTAGACGCGCCGGAGATCGGAGAACCACGCGGCGAGATTCGCCG CAGAACAACCGCTGTCGTAACGGAAGCCGGAAACGGATTGTATGACGATTCGATGACGTCATCATCTTCC AACGGTGAAAGTGATAATAATAATAATAATAATAAGGAACAGAT…
		c7149/f1p0/1729	3.7864	4.1275	4.1275	4.0316	4.3548	9.901	14.2625	3.69946	3.97715	4.28989	4.4414	4.30509	9.8347	14.3665	[I]	Lipid transport and metabolism	Molecular Function: diacylglycerol O-acyltransferase activity (GO:0004144);; Cellular Component: endoplasmic reticulum membrane (GO:0005789);; Cellular Component: integral component of membrane (GO:0016021);; Biological Process: triglyceride biosynthetic process (GO:0019432);;	K11155|0.0|vvi:100266364|hypothetical protein LOC100266364	[I]	Lipid transport and metabolism	MBOAT, membrane-bound O-acyltransferase family	Diacylglycerol O-acyltransferase 1 GN=F3P11.5 OS=Arabidopsis thaliana (Mouse-ear cress) PE=1 SV=2	Diacylglycerol acyltransferase 1 GN=DGAT1 OS=Helianthus annuus (Common sunflower) PE=2 SV=1	diacylglycerol acyltransferase 1 [Helianthus annuus]	Vernonia galamensis type 1 diaclyglycerol acyltransferase (DGAT1A) mRNA, complete cds																AACACTAAACCGCCTAATTTTTCCCCAATTACTCTCTTTGCCTGCATGATCTCAACTCAATTCCAATTCA TTTTTTTAATTTCATTTCACTCATATTATTACTTAAAAAATAATGGCGTTGTTAGACGCGCCGGAGATCG GAGAACCACGCGGCGAGATTCGCCGCAGAACAACCACTGTCGTAACGGAAGCCGGTAACGGATTGTATGA CGATTCGATGACGTCATCATCTTCAAACGGTGAAAGCGATAATAATAATAATAACAAGGAACAGATCGAA GCACGTGATGAGTCACGTGATGAGGTTGTTGAAGAGAAGAAGGAGAAGAGGAGGAAGAGTACGGTGCATT ACGCGTATCGAGCTTCGACTCCGGCTCATCGGAAAATCAAGGAG…
