# Supplementary material for: Transcriptomic Analysis Reveals Key Genes Involved in Oil and Linoleic Acid Biosynthesis during Artemisia sphaerocephala Seed Development
Source: Int J Mol Sci. 2021 Aug 4;22(16):8369. doi: 10.3390/ijms22168369 (PMC8395072; doi:10.3390/ijms22168369)
Supplement: Supplementary file 1 [file ijms-22-08369-s001.zip › Table S8.xlsx]

## Sheet: Table S7
Supplemental Table 8. Alignment of the deduced amino acid sequences of FAD2 in A. sphaerocephala.
	FAD2-2	FAD2-3	FAD2-4	FAD2-5	FAD2-6	FAD2-7	FAD2-8	FAD2-9	FAD2-10	FAD2-11	FAD2-12	FAD2-13	FAD2-14	FAD2-15	FAD2-16	FAD2-17	FAD2-18	FAD2-19	FAD2-20	FAD2-21	FAD2-22	FAD2-23	FAD2-24	FAD2-25	FAD2-26	FAD2-27	FAD2-28	FAD2-29	FAD2-30	FAD2-31	FAD2-32	FAD2-33	FAD2-34	FAD2-35
FAD2-1	63.76	63.79	97.05	56.3	57.43	95.63	62.85	59.72	56.83	56.24	37.76	56.54	56.19	58.98	59.54	57.61	59.19	60.49	62.93	57.41	61.88	57.67	56.21	59.15	46.34	56.84	61.84	58.36	60.86	35.81	60.07	59.73	59	59.97
FAD2-2		96.57	66.28	59.62	64.59	63.84	96.21	59	61.27	59.87	37.17	60.73	59.17	61.58	64.23	59.8	62.08	64.65	59.7	63.31	61.38	59.91	58.1	58.75	68.84	59.02	63.15	64.28	61.76	37.32	61.23	60.6	64.38	63.4
FAD2-3			65.14	60.08	64.95	64.21	96.5	60.16	62.59	60.44	39.63	60.53	60.1	62.44	64.4	59.8	63.04	65.24	60.14	62.46	60.26	62.59	59.01	60.36	68.75	59.54	62.07	63.99	61.78	36.51	61.15	59.78	62.65	63
FAD2-4				57.1	57.29	98.38	65.14	64.14	60.2	57	40.58	57.6	57.6	59.14	59.71	52.07	58.54	60.73	64.29	53.54	60.43	60.73	47.47	58.68	44.27	39.85	61.29	58.91	60.03	39.21	55.21	54.12	58.28	59.05
FAD2-5					74.46	56.66	60.14	57.45	73.28	97.45	36.69	98.92	94.38	56.49	74.81	57.77	58.21	75.12	58.04	57.29	55.15	72.76	54.49	54.69	41.54	56.7	58.05	57.81	57.7	35.84	57.59	58.04	57.97	58.19
FAD2-6						58.1	64.67	60.75	80.05	74.77	37.27	75.23	74.52	60.42	98.18	57.79	62.47	98.84	60.67	60.8	59.39	79.81	56.77	63.34	45.79	61.96	62.6	61.18	61.96	38.52	62.43	62.75	62.24	61.45
FAD2-7							63.25	59.37	58.15	56.21	35.98	56.86	56.6	58.94	60.78	56.33	58.59	60.4	62.78	57.58	61.53	58.8	56.17	59.84	46.62	57.63	61.13	58.21	60.77	39.4	59.81	59.45	59.07	60.3
FAD2-8								58.59	59.82	60.16	37.99	58.73	59.89	57.96	64.23	61.36	61.88	62.93	59.79	63.1	61.49	61.74	58.76	60.1	69.56	60.71	63.07	63.94	61.9	36.76	60.63	59.65	62.95	63.08
FAD2-9									47.17	56.7	36.9	57.22	59.35	74.75	60.38	58.05	58.54	61.36	98.99	60.4	60.39	58.48	71.13	57.68	43.04	55.33	58.77	59.57	59.76	35.47	59.08	59.63	59.73	60.83
FAD2-10										72.23	35.26	73.36	72.29	59.27	80.43	59.87	60.16	79.7	58.98	54.64	60.68	97.68	55.83	59.49	45.31	59.12	60.75	61.68	60.75	36.18	58.53	60.76	61.39	60.8
FAD2-11											36.98	96.76	93.38	58.45	74.73	58.96	57.02	75.12	58.58	57.54	57.65	72.52	54.91	57.61	42,28	55.18	58.65	59.2	56.39	40.35	58.15	58.33	58.78	58.45
FAD2-12												35.06	37.16	39.7	37.05	35.32	37.92	38.29	38.24	37.1	38.1	39.93	33.28	39.78	38.46	41.16	40.2	37.89	38.24	37.76	38.62	35.27	39.2	38.43
FAD2-13													96.14	58.19	74.65	59.19	56.42	74.57	58.9	57.71	57.87	72.76	54.57	58.19	44.99	57.07	58.31	58.35	56.76	56.54	57.76	58.76	57.23	57.96
FAD2-14														57.47	74.65	59.1	58.02	73.8	58.93	56.31	56.44	71.11	54.25	58.63	44.63	55.26	58.18	58.37	58.09	56.19	57.76	58.91	58.33	58.18
FAD2-15															60.19	56.35	58.36	60.21	75.06	58.01	59.47	59.45	94.59	59.93	45.48	57.86	56.74	60.03	59.47	58.98	58.48	60.35	60.54	60.33
FAD2-16																60.26	62	98.13	60.58	62.49	60.99	80.11	56.54	61.54	48.05	61.46	62.61	62.41	60.08	59.54	60.99	61.54	61.75	61.83
FAD2-17																	59.85	59.19	57.69	61.04	62.32	59.95	55.36	60.24	45.82	60.63	61.46	60.71	62.13	57.61	59.98	60.29	60.59	61.12
FAD2-18																		60.97	59.42	79.2	89.07	59.97	55.33	81.17	45.99	97.57	81.83	81.54	90.19	59.19	79.25	80.19	79.07	82.09
FAD2-19																			60.52	62.17	60.5	79.54	56.56	61.99	45.79	60.39	61.67	62.87	61.56	60.49	61.41	61.04	61.86	61.61
FAD2-20																				60.49	61.21	59.46	72.21	58.27	48.8	56.53	60.97	60.45	59.83	37.62	57.96	60.2	60.7	60.61
FAD2-21																					77.3	61.27	57.89	86.22	43.31	78	79.55	85.3	79.68	38.99	85.89	84.58	83.31	84.24
FAD2-22																						59.05	56.97	81.51	45.38	89.71	81.52	79.72	98.25	39.93	81.32	78.15	81.4	80.24
FAD2-23																							56.01	58.66	42	58.99	60.75	61.6	60.39	38.51	59.19	59.29	61.27	60.85
FAD2-24																								57.19	35.53	58.24	55.27	57.06	56.8	37.68	55.3	56.65	57.11	57.57
FAD2-25																									41.71	80.97	78.74	89.15	80.33	36.01	87.67	91.17	87.07	86.92
FAD2-26																										37.31	46.09	46.67	45.38	43	47.39	42.53	47.88	45.9
FAD2-27																											81.67	81.79	91.11	37.74	79.96	80.15	80.4	80.6
FAD2-28																												80.28	81.95	37.15	78.49	80.4	79.43	79.86
FAD2-29																													80.79	38.7	84.5	86.71	94.11	93
FAD2-30																														38.79	79.74	82.02	80.93	81.66
FAD2-31																															38.71	36.75	36.46	36.6
FAD2-32																																87.8	84.92	86.91
FAD2-33																																	86.18	87.28
FAD2-34																																		93.59
FAD2-35
