# Supplementary material for: Transcriptomic Analysis Reveals Key Genes Involved in Oil and Linoleic Acid Biosynthesis during Artemisia sphaerocephala Seed Development
Source: Int J Mol Sci. 2021 Aug 4;22(16):8369. doi: 10.3390/ijms22168369 (PMC8395072; doi:10.3390/ijms22168369)
Supplement: Supplementary file 1 [file ijms-22-08369-s001.zip › Table S9.xlsx]

## Sheet: Table S8
Supplemental Table 9. Identification of transcription factors in the transcriptome of A. sphaerocephala.
TF family	number	TF family	number	TF family	number	TF family	number
AP2-ERF-ERF	115	mTERF	20	BBR-BPC	9	S1Fa-like	3
NAC	109	C2C2-GATA	19	C2C2-CO-like	9	SRS	3
bZIP	73	GNAT	19	TCP	9	Whirly	3
C3H	66	B3-ARF	18	Alfin-like	8	E2F-DP	2
bHLH	63	HSF	18	Coactivator-p15	8	FAR1	2
C2H2	58	SET	17	GRF	8	GARP-ARR-B	2
GRAS	52	SNF2	17	Jumonji	8	HB-WOX	2
Others	50	C2C2-Dof	15	NF-YA	8	LUG	2
AUX-IAA	44	NF-YB	15	AP2-ER-EBP	7	ULT	2
MYB-related	42	TUB	14	DBB	7	VOZ	2
MYB	41	EIL	12	C2C2-YABBY	6	BSD	1
WRKY	41	ISW1	12	HB-other	6	CAMTA	1
MADS-MIKC	36	MADS-M-type	12	BES1	5	CPP	1
TRAF	34	SWI-SNF-BAF60b	12	LIM	5	CSD	1
Trihelix	26	PHD	11	OFP	5	DBP	1
B3	24	Tify	11	HB-KNOX	4	DDT	1
HB-HD-ZIP	24	C2C2-LSD	10	SBP	4	MED7	1
RWP-RK	24	HB-BELL	10	TAZ	4	NF-X1	1
HMG	22	NF-YC	10	GeBP	3	Rcd1-like	1
GARP-G2-like	21	PLATA	10	MBF1	3	SOH1	1
LOB	21	zf-HD	10	Pseudo-ARR-B	3	Total number	1440
